# Supplementary material for: Genetic determinants of liking and intake of coffee and other bitter foods and beverages
Source: Sci Rep. 2021 Dec 13;11:23845. doi: 10.1038/s41598-021-03153-7 (PMC8669025; doi:10.1038/s41598-021-03153-7)
Supplement: Supplementary file 1 — Supplementary Information 1. [file 41598_2021_3153_MOESM1_ESM.xlsx]

## Sheet: README
Trait	Description	Genetic Cohort, date of diet /date of preference survey
		UKB 2015/2018	NHS 2010/2018	HPFS 2014/2018
tcoff	total coffee intake	x	x	x
bkcoff	black coffee intake (excludes coffee drinkers of other types but includes non coffee drinkers i.e bkcoff=0)	x	x	x
nscoff	coffee wo sweetener, regardless of milk/whitener added/not added (excludes coffee drinkers who do add sweetener but includes non coffee drinkers i.e. nscoff=0)	x	x	x
nmcoff	coffee wo milk/whitener, regardless of sweetener added/not added (excludes coffee drinkers who do add milk/whitener but includes non coffee drinkers i.e. nmcoff=0)	x	x	x
ascoff	coffee w sweetener, regardless of milk/whitener added/not added (excludes coffee drinkers who do not add sweetener but includes non coffee drinkers i.e. ascoff=0)	x	x	x
amcoff	coffee w milk/whitener, regardless of sweetener added/not added (excludes coffee drinkers who do not add milk/whitener but includes non coffee drinkers i.e. amcoff=0)	x	x	x
exdcoff	exclusive decaf coffee intake	x	x	x
exrcoff	exclusive regular (caffeine-containing) coffee intake	x	x	x
ttea	total tea intake	x	x	x
bktea	similar to bkcoff	x	x	x
nstea	similar to nscoff	x	x	x
nmtea	similar to nmcoff	x	x	x
astea	similar to ascoff	x	x	x
amtea	similar to amcoff	x	x	x
beer	total beer intake	x	x	x
choc_db	dark chocolate intake	x
dchoc10	dark chocolate intake		x	x
alcohol	total derived alcohol intake, g	x
alco10n	total derived alcohol intake, g		x	x
exdtea	exclusive decaf tea intake	x	x	x
exrtea	exclusive regular (caffeine-containing) tea intake	x	x	x
like_coffws	liking for coffee w sugar	x
like_coffwos	liking for coffee w sugar	x
like_coffhouse	liking for sweet coffee house drinks	x
like_teaws	liking for tea w sugar	x
like_teawos	liking for tea wo sugar	x
like_bitter	liking for bitter foods	x
like_sweet	liking for sweet foods	x
like_ale	liking for bitter/ale	x
like_dchoc	liking for dark chocolate	x
like_cabb	liking for cabbage	x
like_sprouts	liking for sprouts	x
	[coffee & tea preferences survey, used with FFQ to derive bkcoff, nscoff, amcoff… above]		x	x
bittert	avoid or drink less tea because it tastes bitter		x	x
bitterc	avoid or drink less coffee because it tastes bitter		x	x

## Sheet: Table.S3
Table S3. UKB trait spearman correlations
	like_	like_	like_	like_	like_	like_	like_	like_		like_
	coffws	coffwos	coffhouse	teaws	teawos	bitter	sweet	like_ale	dchoc	mchoc	tcoff	bkcoff	nscoff	ascoff	nmcoff	amcoff	exdcoff	exrcoff	ttea	bktea	nstea	astea	nmtea	amtea	exdtea	exrtea	beer	choc_db	choc_mb	alcohol
like_coffws	1	-0.43112	0.43952	0.59148	-0.26906	-0.06925	0.18562	0.09151	-0.02343	0.11923	0.01506	-0.1703	-0.33824	0.56835	-0.08377	0.0854	-0.00539	0.04045	-0.02368	-0.13275	-0.25957	0.39917	-0.09804	0.0262	-0.0388	0.05646	0.0656	-0.01413	0.0322	-0.00542
		<.0001	<.0001	<.0001	<.0001	<.0001	<.0001	<.0001	<.0001	<.0001	0.0002	<.0001	<.0001	<.0001	<.0001	<.0001	0.1801	<.0001	<.0001	<.0001	<.0001	<.0001	<.0001	<.0001	<.0001	<.0001	<.0001	0.0004	<.0001	0.1776
	126558	125966	118320	125829	125529	124903	126451	123267	126413	126385	61903	61903	61903	61903	61903	61903	61903	61903	61903	61903	61903	61903	61903	61903	61903	61903	61903	61903	61903	61903
like_coffwos	-0.43112	1	-0.12344	-0.34737	0.24837	0.17115	-0.07843	0.08696	0.16631	-0.03956	0.39102	0.22442	0.47005	-0.34085	0.17123	0.17131	0.01571	0.25007	-0.16952	0.10049	0.07565	-0.34694	0.07142	-0.17078	0.02457	-0.13346	-0.00348	0.04577	-0.03002	0.08016
	<.0001		<.0001	<.0001	<.0001	<.0001	<.0001	<.0001	<.0001	<.0001	<.0001	<.0001	<.0001	<.0001	<.0001	<.0001	<.0001	<.0001	<.0001	<.0001	<.0001	<.0001	<.0001	<.0001	<.0001	<.0001	0.3863	<.0001	<.0001	<.0001
	125966	126599	118273	125649	125583	124936	126489	123251	126456	126422	61955	61955	61955	61955	61955	61955	61955	61955	61955	61955	61955	61955	61955	61955	61955	61955	61955	61955	61955	61955
like_coffhouse	0.43952	-0.12344	1	0.31779	-0.11833	-0.05657	0.25022	0.07798	-0.00388	0.20798	0.05311	-0.15506	-0.14731	0.26932	-0.14042	0.14081	0.02668	0.03701	-0.04513	-0.1253	-0.14897	0.18611	-0.11661	0.01838	-0.03355	0.03659	0.03957	-0.04591	0.0362	-0.06025
	<.0001	<.0001		<.0001	<.0001	<.0001	<.0001	<.0001	0.1813	<.0001	<.0001	<.0001	<.0001	<.0001	<.0001	<.0001	<.0001	<.0001	<.0001	<.0001	<.0001	<.0001	<.0001	<.0001	<.0001	<.0001	<.0001	<.0001	<.0001	<.0001
	118320	118273	118861	118106	117900	117472	118770	116233	118727	118714	57710	57710	57710	57710	57710	57710	57710	57710	57710	57710	57710	57710	57710	57710	57710	57710	57710	57710	57710	57710
like_teaws	0.59148	-0.34737	0.31779	1	-0.39044	-0.04617	0.15167	0.11401	-0.03842	0.09331	-0.02385	-0.11694	-0.24201	0.36042	-0.06944	0.03379	-0.0162	0.00817	-0.00679	-0.14134	-0.36655	0.58848	-0.09738	0.04426	-0.04415	0.08365	0.08735	-0.02342	0.02537	0.01174
	<.0001	<.0001	<.0001		<.0001	<.0001	<.0001	<.0001	<.0001	<.0001	<.0001	<.0001	<.0001	<.0001	<.0001	<.0001	<.0001	0.042	0.0914	<.0001	<.0001	<.0001	<.0001	<.0001	<.0001	<.0001	<.0001	<.0001	<.0001	0.0035
	125829	125649	118106	126505	125800	124844	126401	123193	126357	126335	61864	61864	61864	61864	61864	61864	61864	61864	61864	61864	61864	61864	61864	61864	61864	61864	61864	61864	61864	61864
like_teawos	-0.26906	0.24837	-0.11833	-0.39044	1	0.06874	-0.03667	0.02932	0.06424	0.01638	-0.17569	-0.02989	0.06439	-0.23576	-0.06664	-0.05403	-0.00179	-0.09919	0.40638	-0.02375	0.58771	-0.35408	-0.05013	0.3018	-0.08175	0.24122	-0.03143	0.00172	-0.01433	-0.01298
	<.0001	<.0001	<.0001	<.0001		<.0001	<.0001	<.0001	<.0001	<.0001	<.0001	<.0001	<.0001	<.0001	<.0001	<.0001	0.6556	<.0001	<.0001	<.0001	<.0001	<.0001	<.0001	<.0001	<.0001	<.0001	<.0001	0.6693	0.0004	0.0012
	125529	125583	117900	125800	126410	124737	126306	123038	126255	126231	61827	61827	61827	61827	61827	61827	61827	61827	61827	61827	61827	61827	61827	61827	61827	61827	61827	61827	61827	61827
like_bitter	-0.06925	0.17115	-0.05657	-0.04617	0.06874	1	-0.11674	0.29047	0.1622	-0.13586	0.04955	0.10312	0.1089	-0.09677	0.09667	-0.04389	-0.04966	0.08551	-0.00902	0.0595	0.05962	-0.10063	0.05124	-0.0441	-0.01625	-0.02296	0.12555	0.04596	-0.04777	0.17489
	<.0001	<.0001	<.0001	<.0001	<.0001		<.0001	<.0001	<.0001	<.0001	<.0001	<.0001	<.0001	<.0001	<.0001	<.0001	<.0001	<.0001	0.0252	<.0001	<.0001	<.0001	<.0001	<.0001	<.0001	<.0001	<.0001	<.0001	<.0001	<.0001
	124903	124936	117472	124844	124737	125841	125753	122485	125685	125658	61552	61552	61552	61552	61552	61552	61552	61552	61552	61552	61552	61552	61552	61552	61552	61552	61552	61552	61552	61552
like_sweet	0.18562	-0.07843	0.25022	0.15167	-0.03667	-0.11674	1	-0.06912	0.04436	0.49235	-0.02026	-0.0777	-0.09022	0.09046	-0.06943	0.04026	0.00896	-0.04035	-0.01239	-0.05335	-0.06751	0.08721	-0.04669	0.01926	0.00522	0.01027	-0.08503	-0.0156	0.11117	-0.17827
	<.0001	<.0001	<.0001	<.0001	<.0001	<.0001		<.0001	<.0001	<.0001	<.0001	<.0001	<.0001	<.0001	<.0001	<.0001	0.0253	<.0001	0.002	<.0001	<.0001	<.0001	<.0001	<.0001	0.1927	0.0104	<.0001	<.0001	<.0001	<.0001
	126451	126489	118770	126401	126306	125753	127453	123947	127291	127276	62342	62342	62342	62342	62342	62342	62342	62342	62342	62342	62342	62342	62342	62342	62342	62342	62342	62342	62342	62342
like_ale	0.09151	0.08696	0.07798	0.11401	0.02932	0.29047	-0.06912	1	0.10272	-0.04387	0.06734	0.05719	0.08472	-0.00028	0.06337	0.0042	-0.06362	0.11678	-0.00925	-0.03927	-0.0019	0.00348	-0.04334	-0.0141	-0.08469	0.08077	0.43341	0.00347	-0.03321	0.33066
	<.0001	<.0001	<.0001	<.0001	<.0001	<.0001	<.0001		<.0001	<.0001	<.0001	<.0001	<.0001	0.9442	<.0001	0.3006	<.0001	<.0001	0.0227	<.0001	0.6392	0.3911	<.0001	0.0005	<.0001	<.0001	<.0001	0.3925	<.0001	<.0001
	123267	123251	116233	123193	123038	122485	123947	124049	123909	123887	60695	60695	60695	60695	60695	60695	60695	60695	60695	60695	60695	60695	60695	60695	60695	60695	60695	60695	60695	60695
like_dchoc	-0.02343	0.16631	-0.00388	-0.03842	0.06424	0.1622	0.04436	0.10272	1	-0.11512	0.06255	0.04583	0.06554	-0.02751	0.04926	0.00962	0.01812	0.02319	-0.01928	0.05928	0.02573	-0.05976	0.05628	-0.04384	0.02643	-0.06542	-0.0109	0.25559	-0.05734	0.02661
	<.0001	<.0001	0.1813	<.0001	<.0001	<.0001	<.0001	<.0001		<.0001	<.0001	<.0001	<.0001	<.0001	<.0001	0.0163	<.0001	<.0001	<.0001	<.0001	<.0001	<.0001	<.0001	<.0001	<.0001	<.0001	0.0065	<.0001	<.0001	<.0001
	126413	126456	118727	126357	126255	125685	127291	123909	127397	127243	62322	62322	62322	62322	62322	62322	62322	62322	62322	62322	62322	62322	62322	62322	62322	62322	62322	62322	62322	62322
like_mchoc	0.11923	-0.03956	0.20798	0.09331	0.01638	-0.13586	0.49235	-0.04387	-0.11512	1	-0.01911	-0.09133	-0.0692	0.05955	-0.09454	0.05671	0.00077	-0.02484	-0.00709	-0.08876	-0.04745	0.06271	-0.08834	0.04008	-0.02116	0.04348	-0.03607	-0.14892	0.18616	-0.10685
	<.0001	<.0001	<.0001	<.0001	<.0001	<.0001	<.0001	<.0001	<.0001		<.0001	<.0001	<.0001	<.0001	<.0001	<.0001	0.8484	<.0001	0.0767	<.0001	<.0001	<.0001	<.0001	<.0001	<.0001	<.0001	<.0001	<.0001	<.0001	<.0001
	126385	126422	118714	126335	126231	125658	127276	123887	127243	127375	62308	62308	62308	62308	62308	62308	62308	62308	62308	62308	62308	62308	62308	62308	62308	62308	62308	62308	62308	62308
tcoff	0.01506	0.39102	0.05311	-0.02385	-0.17569	0.04955	-0.02026	0.06734	0.06255	-0.01911	1	0.15678	0.46568	0.16425	0.17392	0.55417	0.06296	0.57683	-0.49809	0.00468	-0.33263	-0.10335	0.00072	-0.39415	0.00244	-0.25811	0.02322	0.01475	-0.01209	0.08445
	0.0002	<.0001	<.0001	<.0001	<.0001	<.0001	<.0001	<.0001	<.0001	<.0001		<.0001	<.0001	<.0001	<.0001	<.0001	<.0001	<.0001	<.0001	0.1697	<.0001	<.0001	0.8338	<.0001	0.4734	<.0001	<.0001	<.0001	0.0004	<.0001
	61903	61955	57710	61864	61827	61552	62342	60695	62322	62308	86006	86006	86006	86006	86006	86006	86006	86006	86006	86006	86006	86006	86006	86006	86006	86006	86006	86006	86006	86006
bkcoff	-0.1703	0.22442	-0.15506	-0.11694	-0.02989	0.10312	-0.0777	0.05719	0.04583	-0.09133	0.15678	1	0.38935	-0.1991	0.89131	-0.36	0.00247	0.12844	-0.11705	0.26175	-0.0206	-0.12866	0.24229	-0.20572	0.03084	-0.09507	0.03026	0.02292	-0.02827	0.07932
	<.0001	<.0001	<.0001	<.0001	<.0001	<.0001	<.0001	<.0001	<.0001	<.0001	<.0001		<.0001	<.0001	<.0001	<.0001	0.4697	<.0001	<.0001	<.0001	<.0001	<.0001	<.0001	<.0001	<.0001	<.0001	<.0001	<.0001	<.0001	<.0001
	61903	61955	57710	61864	61827	61552	62342	60695	62322	62308	86006	86006	86006	86006	86006	86006	86006	86006	86006	86006	86006	86006	86006	86006	86006	86006	86006	86006	86006	86006
nscoff	-0.33824	0.47005	-0.14731	-0.24201	0.06439	0.1089	-0.09022	0.08472	0.06554	-0.0692	0.46568	0.38935	1	-0.48673	0.29883	0.18406	0.04775	0.29789	-0.20023	0.0888	0.02937	-0.3175	0.05764	-0.19185	-0.0066	-0.10749	0.01524	0.02231	-0.03569	0.08286
	<.0001	<.0001	<.0001	<.0001	<.0001	<.0001	<.0001	<.0001	<.0001	<.0001	<.0001	<.0001		<.0001	<.0001	<.0001	<.0001	<.0001	<.0001	<.0001	<.0001	<.0001	<.0001	<.0001	0.0529	<.0001	<.0001	<.0001	<.0001	<.0001
	61903	61955	57710	61864	61827	61552	62342	60695	62322	62308	86006	86006	86006	86006	86006	86006	86006	86006	86006	86006	86006	86006	86006	86006	86006	86006	86006	86006	86006	86006
ascoff	0.56835	-0.34085	0.26932	0.36042	-0.23576	-0.09677	0.09046	-0.00028	-0.02751	0.05955	0.16425	-0.1991	-0.48673	1	-0.06112	0.20897	0.03594	0.15042	-0.11089	-0.11416	-0.32143	0.40556	-0.07223	-0.04856	-0.01095	-0.01597	0.0309	-0.02114	0.02472	-0.01012
	<.0001	<.0001	<.0001	<.0001	<.0001	<.0001	<.0001	0.9442	<.0001	<.0001	<.0001	<.0001	<.0001		<.0001	<.0001	<.0001	<.0001	<.0001	<.0001	<.0001	<.0001	<.0001	<.0001	0.0013	<.0001	<.0001	<.0001	<.0001	0.003
	61903	61955	57710	61864	61827	61552	62342	60695	62322	62308	86006	86006	86006	86006	86006	86006	86006	86006	86006	86006	86006	86006	86006	86006	86006	86006	86006	86006	86006	86006
nmcoff	-0.08377	0.17123	-0.14042	-0.06944	-0.06664	0.09667	-0.06943	0.06337	0.04926	-0.09454	0.17392	0.89131	0.29883	-0.06112	1	-0.4041	0.00274	0.14589	-0.13998	0.2434	-0.06927	-0.07801	0.25278	-0.22716	0.03171	-0.10292	0.03748	0.02498	-0.02938	0.08607
	<.0001	<.0001	<.0001	<.0001	<.0001	<.0001	<.0001	<.0001	<.0001	<.0001	<.0001	<.0001	<.0001	<.0001		<.0001	0.4222	<.0001	<.0001	<.0001	<.0001	<.0001	<.0001	<.0001	<.0001	<.0001	<.0001	<.0001	<.0001	<.0001
	61903	61955	57710	61864	61827	61552	62342	60695	62322	62308	86006	86006	86006	86006	86006	86006	86006	86006	86006	86006	86006	86006	86006	86006	86006	86006	86006	86006	86006	86006
amcoff	0.0854	0.17131	0.14081	0.03379	-0.05403	-0.04389	0.04026	0.0042	0.00962	0.05671	0.55417	-0.36	0.18406	0.20897	-0.4041	1	0.07787	0.3316	-0.22627	-0.16982	-0.16314	-0.01406	-0.17951	-0.09336	-0.0271	-0.08736	-0.01221	-0.01053	0.00809	-0.0026
	<.0001	<.0001	<.0001	<.0001	<.0001	<.0001	<.0001	0.3006	0.0163	<.0001	<.0001	<.0001	<.0001	<.0001	<.0001		<.0001	<.0001	<.0001	<.0001	<.0001	<.0001	<.0001	<.0001	<.0001	<.0001	0.0003	0.002	0.0177	0.4456
	61903	61955	57710	61864	61827	61552	62342	60695	62322	62308	86006	86006	86006	86006	86006	86006	86006	86006	86006	86006	86006	86006	86006	86006	86006	86006	86006	86006	86006	86006
exdcoff	-0.00539	0.01571	0.02668	-0.0162	-0.00179	-0.04966	0.00896	-0.06362	0.01812	0.00077	0.06296	0.00247	0.04775	0.03594	0.00274	0.07787	1	-0.30972	-0.01191	0.00696	-0.00423	-0.00817	0.00765	-0.00995	0.15665	-0.09968	-0.05551	0.01047	-0.00431	-0.06984
	0.1801	<.0001	<.0001	<.0001	0.6556	<.0001	0.0253	<.0001	<.0001	0.8484	<.0001	0.4697	<.0001	<.0001	0.4222	<.0001		<.0001	0.0005	0.0413	0.2152	0.0166	0.0249	0.0035	<.0001	<.0001	<.0001	0.0021	0.2065	<.0001
	61903	61955	57710	61864	61827	61552	62342	60695	62322	62308	86006	86006	86006	86006	86006	86006	86006	86006	86006	86006	86006	86006	86006	86006	86006	86006	86006	86006	86006	86006
exrcoff	0.04045	0.25007	0.03701	0.00817	-0.09919	0.08551	-0.04035	0.11678	0.02319	-0.02484	0.57683	0.12844	0.29789	0.15042	0.14589	0.3316	-0.30972	1	-0.30739	-0.00495	-0.20965	-0.04741	-0.00612	-0.24058	-0.09972	-0.0634	0.07901	-0.01682	-0.01694	0.1337
	<.0001	<.0001	<.0001	0.042	<.0001	<.0001	<.0001	<.0001	<.0001	<.0001	<.0001	<.0001	<.0001	<.0001	<.0001	<.0001	<.0001		<.0001	0.1465	<.0001	<.0001	0.0725	<.0001	<.0001	<.0001	<.0001	<.0001	<.0001	<.0001
	61903	61955	57710	61864	61827	61552	62342	60695	62322	62308	86006	86006	86006	86006	86006	86006	86006	86006	86006	86006	86006	86006	86006	86006	86006	86006	86006	86006	86006	86006
ttea	-0.02368	-0.16952	-0.04513	-0.00679	0.40638	-0.00902	-0.01239	-0.00925	-0.01928	-0.00709	-0.49809	-0.11705	-0.20023	-0.11089	-0.13998	-0.22627	-0.01191	-0.30739	1	-0.0054	0.73776	0.10497	-0.00499	0.75549	-0.0257	0.48981	-0.05551	0.00294	-0.00414	-0.10002
	<.0001	<.0001	<.0001	0.0914	<.0001	0.0252	0.002	0.0227	<.0001	0.0767	<.0001	<.0001	<.0001	<.0001	<.0001	<.0001	0.0005	<.0001		0.1134	<.0001	<.0001	0.1432	<.0001	<.0001	<.0001	<.0001	0.389	0.2249	<.0001
	61903	61955	57710	61864	61827	61552	62342	60695	62322	62308	86006	86006	86006	86006	86006	86006	86006	86006	86006	86006	86006	86006	86006	86006	86006	86006	86006	86006	86006	86006
bktea	-0.13275	0.10049	-0.1253	-0.14134	-0.02375	0.0595	-0.05335	-0.03927	0.05928	-0.08876	0.00468	0.26175	0.0888	-0.11416	0.2434	-0.16982	0.00696	-0.00495	-0.0054	1	0.11938	-0.16753	0.94314	-0.2678	0.28932	-0.13599	-0.05262	0.06519	-0.01668	-0.00529
	<.0001	<.0001	<.0001	<.0001	<.0001	<.0001	<.0001	<.0001	<.0001	<.0001	0.1697	<.0001	<.0001	<.0001	<.0001	<.0001	0.0413	0.1465	0.1134		<.0001	<.0001	<.0001	<.0001	<.0001	<.0001	<.0001	<.0001	<.0001	0.1209
	61903	61955	57710	61864	61827	61552	62342	60695	62322	62308	86006	86006	86006	86006	86006	86006	86006	86006	86006	86006	86006	86006	86006	86006	86006	86006	86006	86006	86006	86006
nstea	-0.25957	0.07565	-0.14897	-0.36655	0.58771	0.05962	-0.06751	-0.0019	0.02573	-0.04745	-0.33263	-0.0206	0.02937	-0.32143	-0.06927	-0.16314	-0.00423	-0.20965	0.73776	0.11938	1	-0.53342	0.06754	0.52283	0.01203	0.30315	-0.06653	0.0346	-0.0192	-0.06045
	<.0001	<.0001	<.0001	<.0001	<.0001	<.0001	<.0001	0.6392	<.0001	<.0001	<.0001	<.0001	<.0001	<.0001	<.0001	<.0001	0.2152	<.0001	<.0001	<.0001		<.0001	<.0001	<.0001	0.0004	<.0001	<.0001	<.0001	<.0001	<.0001
	61903	61955	57710	61864	61827	61552	62342	60695	62322	62308	86006	86006	86006	86006	86006	86006	86006	86006	86006	86006	86006	86006	86006	86006	86006	86006	86006	86006	86006	86006
astea	0.39917	-0.34694	0.18611	0.58848	-0.35408	-0.10063	0.08721	0.00348	-0.05976	0.06271	-0.10335	-0.12866	-0.3175	0.40556	-0.07801	-0.01406	-0.00817	-0.04741	0.10497	-0.16753	-0.53342	1	-0.07439	0.14273	-0.02295	0.16643	0.04186	-0.04231	0.02365	-0.01347
	<.0001	<.0001	<.0001	<.0001	<.0001	<.0001	<.0001	0.3911	<.0001	<.0001	<.0001	<.0001	<.0001	<.0001	<.0001	<.0001	0.0166	<.0001	<.0001	<.0001	<.0001		<.0001	<.0001	<.0001	<.0001	<.0001	<.0001	<.0001	<.0001
	61903	61955	57710	61864	61827	61552	62342	60695	62322	62308	86006	86006	86006	86006	86006	86006	86006	86006	86006	86006	86006	86006	86006	86006	86006	86006	86006	86006	86006	86006
nmtea	-0.09804	0.07142	-0.11661	-0.09738	-0.05013	0.05124	-0.04669	-0.04334	0.05628	-0.08834	0.00072	0.24229	0.05764	-0.07223	0.25278	-0.17951	0.00765	-0.00612	-0.00499	0.94314	0.06754	-0.07439	1	-0.29095	0.29695	-0.13579	-0.05107	0.06344	-0.01552	-0.00873
	<.0001	<.0001	<.0001	<.0001	<.0001	<.0001	<.0001	<.0001	<.0001	<.0001	0.8338	<.0001	<.0001	<.0001	<.0001	<.0001	0.0249	0.0725	0.1432	<.0001	<.0001	<.0001		<.0001	<.0001	<.0001	<.0001	<.0001	<.0001	0.0105
	61903	61955	57710	61864	61827	61552	62342	60695	62322	62308	86006	86006	86006	86006	86006	86006	86006	86006	86006	86006	86006	86006	86006	86006	86006	86006	86006	86006	86006	86006
amtea	0.0262	-0.17078	0.01838	0.04426	0.3018	-0.0441	0.01926	-0.0141	-0.04384	0.04008	-0.39415	-0.20572	-0.19185	-0.04856	-0.22716	-0.09336	-0.00995	-0.24058	0.75549	-0.2678	0.52283	0.14273	-0.29095	1	-0.01333	0.47955	-0.03669	-0.03193	0.00424	-0.08058
	<.0001	<.0001	<.0001	<.0001	<.0001	<.0001	<.0001	0.0005	<.0001	<.0001	<.0001	<.0001	<.0001	<.0001	<.0001	<.0001	0.0035	<.0001	<.0001	<.0001	<.0001	<.0001	<.0001		<.0001	<.0001	<.0001	<.0001	0.2138	<.0001
	61903	61955	57710	61864	61827	61552	62342	60695	62322	62308	86006	86006	86006	86006	86006	86006	86006	86006	86006	86006	86006	86006	86006	86006	86006	86006	86006	86006	86006	86006
exdtea	-0.0388	0.02457	-0.03355	-0.04415	-0.08175	-0.01625	0.00522	-0.08469	0.02643	-0.02116	0.00244	0.03084	-0.0066	-0.01095	0.03171	-0.0271	0.15665	-0.09972	-0.0257	0.28932	0.01203	-0.02295	0.29695	-0.01333	1	-0.29932	-0.06622	0.03272	-0.00283	-0.05792
	<.0001	<.0001	<.0001	<.0001	<.0001	<.0001	0.1927	<.0001	<.0001	<.0001	0.4734	<.0001	0.0529	0.0013	<.0001	<.0001	<.0001	<.0001	<.0001	<.0001	0.0004	<.0001	<.0001	<.0001		<.0001	<.0001	<.0001	0.4065	<.0001
	61903	61955	57710	61864	61827	61552	62342	60695	62322	62308	86006	86006	86006	86006	86006	86006	86006	86006	86006	86006	86006	86006	86006	86006	86006	86006	86006	86006	86006	86006
exrtea	0.05646	-0.13346	0.03659	0.08365	0.24122	-0.02296	0.01027	0.08077	-0.06542	0.04348	-0.25811	-0.09507	-0.10749	-0.01597	-0.10292	-0.08736	-0.09968	-0.0634	0.48981	-0.13599	0.30315	0.16643	-0.13579	0.47955	-0.29932	1	0.05515	-0.06454	-0.00376	0.0148
	<.0001	<.0001	<.0001	<.0001	<.0001	<.0001	0.0104	<.0001	<.0001	<.0001	<.0001	<.0001	<.0001	<.0001	<.0001	<.0001	<.0001	<.0001	<.0001	<.0001	<.0001	<.0001	<.0001	<.0001	<.0001		<.0001	<.0001	0.2708	<.0001
	61903	61955	57710	61864	61827	61552	62342	60695	62322	62308	86006	86006	86006	86006	86006	86006	86006	86006	86006	86006	86006	86006	86006	86006	86006	86006	86006	86006	86006	86006
beer	0.0656	-0.00348	0.03957	0.08735	-0.03143	0.12555	-0.08503	0.43341	-0.0109	-0.03607	0.02322	0.03026	0.01524	0.0309	0.03748	-0.01221	-0.05551	0.07901	-0.05551	-0.05262	-0.06653	0.04186	-0.05107	-0.03669	-0.06622	0.05515	1	-0.03178	-0.01182	0.51682
	<.0001	0.3863	<.0001	<.0001	<.0001	<.0001	<.0001	<.0001	0.0065	<.0001	<.0001	<.0001	<.0001	<.0001	<.0001	0.0003	<.0001	<.0001	<.0001	<.0001	<.0001	<.0001	<.0001	<.0001	<.0001	<.0001		<.0001	0.0005	<.0001
	61903	61955	57710	61864	61827	61552	62342	60695	62322	62308	86006	86006	86006	86006	86006	86006	86006	86006	86006	86006	86006	86006	86006	86006	86006	86006	86006	86006	86006	86006
choc_db	-0.01413	0.04577	-0.04591	-0.02342	0.00172	0.04596	-0.0156	0.00347	0.25559	-0.14892	0.01475	0.02292	0.02231	-0.02114	0.02498	-0.01053	0.01047	-0.01682	0.00294	0.06519	0.0346	-0.04231	0.06344	-0.03193	0.03272	-0.06454	-0.03178	1	-0.00523	0.00343
	0.0004	<.0001	<.0001	<.0001	0.6693	<.0001	<.0001	0.3925	<.0001	<.0001	<.0001	<.0001	<.0001	<.0001	<.0001	0.002	0.0021	<.0001	0.389	<.0001	<.0001	<.0001	<.0001	<.0001	<.0001	<.0001	<.0001		0.125	0.3142
	61903	61955	57710	61864	61827	61552	62342	60695	62322	62308	86006	86006	86006	86006	86006	86006	86006	86006	86006	86006	86006	86006	86006	86006	86006	86006	86006	86006	86006	86006
choc_mb	0.0322	-0.03002	0.0362	0.02537	-0.01433	-0.04777	0.11117	-0.03321	-0.05734	0.18616	-0.01209	-0.02827	-0.03569	0.02472	-0.02938	0.00809	-0.00431	-0.01694	-0.00414	-0.01668	-0.0192	0.02365	-0.01552	0.00424	-0.00283	-0.00376	-0.01182	-0.00523	1	-0.03622
	<.0001	<.0001	<.0001	<.0001	0.0004	<.0001	<.0001	<.0001	<.0001	<.0001	0.0004	<.0001	<.0001	<.0001	<.0001	0.0177	0.2065	<.0001	0.2249	<.0001	<.0001	<.0001	<.0001	0.2138	0.4065	0.2708	0.0005	0.125		<.0001
	61903	61955	57710	61864	61827	61552	62342	60695	62322	62308	86006	86006	86006	86006	86006	86006	86006	86006	86006	86006	86006	86006	86006	86006	86006	86006	86006	86006	86006	86006
alcohol	-0.00542	0.08016	-0.06025	0.01174	-0.01298	0.17489	-0.17827	0.33066	0.02661	-0.10685	0.08445	0.07932	0.08286	-0.01012	0.08607	-0.0026	-0.06984	0.1337	-0.10002	-0.00529	-0.06045	-0.01347	-0.00873	-0.08058	-0.05792	0.0148	0.51682	0.00343	-0.03622	1
	0.1776	<.0001	<.0001	0.0035	0.0012	<.0001	<.0001	<.0001	<.0001	<.0001	<.0001	<.0001	<.0001	0.003	<.0001	0.4456	<.0001	<.0001	<.0001	0.1209	<.0001	<.0001	0.0105	<.0001	<.0001	<.0001	<.0001	0.3142	<.0001
	61903	61955	57710	61864	61827	61552	62342	60695	62322	62308	86006	86006	86006	86006	86006	86006	86006	86006	86006	86006	86006	86006	86006	86006	86006	86006	86006	86006	86006	86006

## Sheet: Table.S4
Table S4. NHS trait spearman correlations
	tcoff10	bkcoff	nscoff	ascoff	nmcoff	amcoff	exdcoff	exrcoff	ttea10	bktea	nstea	astea	nmtea	amtea	exdtea	exrtea	beer10	dchoc10	mchoc10	alco10n
tcoff10	1	0.33287	0.70168	0.08466	0.35935	0.40417	-0.07656	0.29339	-0.1836	0.00479	-0.01759	-0.09189	-0.07751	-0.05021	-0.09802	-0.04526	0.07957	-0.02441	-0.04728	0.19647
		<.0001	<.0001	<.0001	<.0001	<.0001	<.0001	<.0001	<.0001	0.7899	0.328	<.0001	<.0001	0.0052	<.0001	0.0055	<.0001	0.1288	0.0032	<.0001
	3874	3874	3874	3874	3874	3874	3874	3874	3094	3094	3094	3094	3094	3094	3779	3754	3874	3874	3874	3874
bkcoff	0.33287	1	0.51453	-0.34717	0.9043	-0.61807	-0.01124	0.10583	-0.03867	0.25557	0.13766	-0.17227	0.1195	-0.19328	-0.04542	-0.02771	0.06304	0.01117	-0.02504	0.09111
	<.0001		<.0001	<.0001	<.0001	<.0001	0.4842	<.0001	0.0315	<.0001	<.0001	<.0001	<.0001	<.0001	0.0052	0.0895	<.0001	0.487	0.1192	<.0001
	3874	3874	3874	3874	3874	3874	3874	3874	3094	3094	3094	3094	3094	3094	3779	3754	3874	3874	3874	3874
nscoff	0.70168	0.51453	1	-0.59067	0.41852	0.13677	-0.04023	0.19187	-0.10643	0.18464	0.1675	-0.24611	-0.00715	-0.0864	-0.08687	-0.01282	0.09374	0.00181	-0.04495	0.15519
	<.0001	<.0001		<.0001	<.0001	<.0001	0.0123	<.0001	<.0001	<.0001	<.0001	<.0001	0.6908	<.0001	<.0001	0.4322	<.0001	0.9101	0.0051	<.0001
	3874	3874	3874	3874	3874	3874	3874	3874	3094	3094	3094	3094	3094	3094	3779	3754	3874	3874	3874	3874
ascoff	0.08466	-0.34717	-0.59067	1	-0.15082	0.28152	0.05679	0.07831	-0.04481	-0.26655	-0.25288	0.26836	-0.06944	0.08747	0.02245	-0.03161	-0.03753	-0.04079	-0.00839	0.01367
	<.0001	<.0001	<.0001		<.0001	<.0001	0.0004	<.0001	0.0127	<.0001	<.0001	<.0001	0.0001	<.0001	0.1677	0.0528	0.0195	0.0111	0.6016	0.395
	3874	3874	3874	3874	3874	3874	3874	3874	3094	3094	3094	3094	3094	3094	3779	3754	3874	3874	3874	3874
nmcoff	0.35935	0.9043	0.41852	-0.15082	1	-0.66	0.0009	0.12078	-0.0715	0.19394	0.07934	-0.13537	0.10407	-0.206	-0.03795	-0.03918	0.05369	-0.00292	-0.03441	0.09755
	<.0001	<.0001	<.0001	<.0001		<.0001	0.9555	<.0001	<.0001	<.0001	<.0001	<.0001	<.0001	<.0001	0.0197	0.0164	0.0008	0.8556	0.0322	<.0001
	3874	3874	3874	3874	3874	3874	3874	3874	3094	3094	3094	3094	3094	3094	3779	3754	3874	3874	3874	3874
amcoff	0.40417	-0.61807	0.13677	0.28152	-0.66	1	0.02019	0.14789	-0.08172	-0.18446	-0.07876	0.06274	-0.15418	0.16782	-0.03227	-0.00436	0.01889	-0.02804	-0.02031	0.07712
	<.0001	<.0001	<.0001	<.0001	<.0001		0.2091	<.0001	<.0001	<.0001	<.0001	0.0005	<.0001	<.0001	0.0473	0.7896	0.2397	0.081	0.2063	<.0001
	3874	3874	3874	3874	3874	3874	3874	3874	3094	3094	3094	3094	3094	3094	3779	3754	3874	3874	3874	3874
exdcoff	-0.07656	-0.01124	-0.04023	0.05679	0.0009	0.02019	1	-0.36766	0.05789	0.03971	0.02517	0.02404	0.06467	-0.01515	0.33198	-0.19474	-0.02776	0.00563	-0.01926	-0.05439
	<.0001	0.4842	0.0123	0.0004	0.9555	0.2091		<.0001	0.001	0.0237	0.1516	0.1709	0.0002	0.3883	<.0001	<.0001	0.0782	0.7208	0.2218	0.0006
	3874	3874	3874	3874	3874	3874	4026	3987	3246	3246	3246	3246	3246	3246	3931	3906	4026	4026	4026	4026
exrcoff	0.29339	0.10583	0.19187	0.07831	0.12078	0.14789	-0.36766	1	-0.19704	-0.08147	-0.06526	-0.06183	-0.13367	-0.00366	-0.24729	0.16669	0.06721	-0.05878	-0.03934	0.1178
	<.0001	<.0001	<.0001	<.0001	<.0001	<.0001	<.0001		<.0001	<.0001	0.0002	0.0004	<.0001	0.835	<.0001	<.0001	<.0001	0.0002	0.0127	<.0001
	3874	3874	3874	3874	3874	3874	3987	4013	3233	3233	3233	3233	3233	3233	3918	3893	4013	4013	4013	4013
ttea10	-0.1836	-0.03867	-0.10643	-0.04481	-0.0715	-0.08172	0.05789	-0.19704	1	0.33244	0.49279	0.35951	0.68531	0.24982	0.08502	0.25806	-0.02589	0.10669	0.01211	-0.03759
	<.0001	0.0315	<.0001	0.0127	<.0001	<.0001	0.001	<.0001		<.0001	<.0001	<.0001	<.0001	<.0001	<.0001	<.0001	0.1379	<.0001	0.4877	0.0312
	3094	3094	3094	3094	3094	3094	3246	3233	3284	3284	3284	3284	3284	3284	3284	3284	3284	3284	3284	3284
bktea	0.00479	0.25557	0.18464	-0.26655	0.19394	-0.18446	0.03971	-0.08147	0.33244	1	0.72846	-0.55241	0.52292	-0.37076	0.04766	0.09159	0.0551	0.06866	-0.015	0.03008
	0.7899	<.0001	<.0001	<.0001	<.0001	<.0001	0.0237	<.0001	<.0001		<.0001	<.0001	<.0001	<.0001	0.0063	<.0001	0.0016	<.0001	0.3901	0.0848
	3094	3094	3094	3094	3094	3094	3246	3233	3284	3284	3284	3284	3284	3284	3284	3284	3284	3284	3284	3284
nstea	-0.01759	0.13766	0.1675	-0.25288	0.07934	-0.07876	0.02517	-0.06526	0.49279	0.72846	1	-0.46864	0.40864	0.20192	0.05626	0.1533	0.05455	0.04734	-0.04487	0.05154
	0.328	<.0001	<.0001	<.0001	<.0001	<.0001	0.1516	0.0002	<.0001	<.0001		<.0001	<.0001	<.0001	0.0013	<.0001	0.0018	0.0067	0.0101	0.0031
	3094	3094	3094	3094	3094	3094	3246	3233	3284	3284	3284	3284	3284	3284	3284	3284	3284	3284	3284	3284
astea	-0.09189	-0.17227	-0.24611	0.26836	-0.13537	0.06274	0.02404	-0.06183	0.35951	-0.55241	-0.46864	1	0.26245	0.27983	0.09619	0.12937	-0.07554	0.02999	0.05038	-0.05226
	<.0001	<.0001	<.0001	<.0001	<.0001	0.0005	0.1709	0.0004	<.0001	<.0001	<.0001		<.0001	<.0001	<.0001	<.0001	<.0001	0.0857	0.0039	0.0027
	3094	3094	3094	3094	3094	3094	3246	3233	3284	3284	3284	3284	3284	3284	3284	3284	3284	3284	3284	3284
nmtea	-0.07751	0.1195	-0.00715	-0.06944	0.10407	-0.15418	0.06467	-0.13367	0.68531	0.52292	0.40864	0.26245	1	-0.34683	0.10031	0.16858	-0.01808	0.11239	0.00408	-0.0333
	<.0001	<.0001	0.6908	0.0001	<.0001	<.0001	0.0002	<.0001	<.0001	<.0001	<.0001	<.0001		<.0001	<.0001	<.0001	0.3002	<.0001	0.8154	0.0564
	3094	3094	3094	3094	3094	3094	3246	3233	3284	3284	3284	3284	3284	3284	3284	3284	3284	3284	3284	3284
amtea	-0.05021	-0.19328	-0.0864	0.08747	-0.206	0.16782	-0.01515	-0.00366	0.24982	-0.37076	0.20192	0.27983	-0.34683	1	0.04215	0.12791	-0.00264	-0.03492	-0.00824	0.03725
	0.0052	<.0001	<.0001	<.0001	<.0001	<.0001	0.3883	0.835	<.0001	<.0001	<.0001	<.0001	<.0001		0.0157	<.0001	0.88	0.0454	0.6369	0.0328
	3094	3094	3094	3094	3094	3094	3246	3233	3284	3284	3284	3284	3284	3284	3284	3284	3284	3284	3284	3284
exdtea	-0.09802	-0.04542	-0.08687	0.02245	-0.03795	-0.03227	0.33198	-0.24729	0.08502	0.04766	0.05626	0.09619	0.10031	0.04215	1	-0.27991	-0.04915	-0.0024	-0.01411	-0.06822
	<.0001	0.0052	<.0001	0.1677	0.0197	0.0473	<.0001	<.0001	<.0001	0.0063	0.0013	<.0001	<.0001	0.0157		<.0001	0.002	0.8798	0.3742	<.0001
	3779	3779	3779	3779	3779	3779	3931	3918	3284	3284	3284	3284	3284	3284	3969	3879	3969	3969	3969	3969
exrtea	-0.04526	-0.02771	-0.01282	-0.03161	-0.03918	-0.00436	-0.19474	0.16669	0.25806	0.09159	0.1533	0.12937	0.16858	0.12791	-0.27991	1	0.01492	0.02225	0.00913	0.03562
	0.0055	0.0895	0.4322	0.0528	0.0164	0.7896	<.0001	<.0001	<.0001	<.0001	<.0001	<.0001	<.0001	<.0001	<.0001		0.349	0.1623	0.5664	0.0253
	3754	3754	3754	3754	3754	3754	3906	3893	3284	3284	3284	3284	3284	3284	3879	3944	3944	3944	3944	3944
beer10	0.07957	0.06304	0.09374	-0.03753	0.05369	0.01889	-0.02776	0.06721	-0.02589	0.0551	0.05455	-0.07554	-0.01808	-0.00264	-0.04915	0.01492	1	0.06668	0.04065	0.39761
	<.0001	<.0001	<.0001	0.0195	0.0008	0.2397	0.0782	<.0001	0.1379	0.0016	0.0018	<.0001	0.3002	0.88	0.002	0.349		<.0001	0.0095	<.0001
	3874	3874	3874	3874	3874	3874	4026	4013	3284	3284	3284	3284	3284	3284	3969	3944	4064	4064	4064	4064
dchoc10	-0.02441	0.01117	0.00181	-0.04079	-0.00292	-0.02804	0.00563	-0.05878	0.10669	0.06866	0.04734	0.02999	0.11239	-0.03492	-0.0024	0.02225	0.06668	1	0.18208	0.05806
	0.1288	0.487	0.9101	0.0111	0.8556	0.081	0.7208	0.0002	<.0001	<.0001	0.0067	0.0857	<.0001	0.0454	0.8798	0.1623	<.0001		<.0001	0.0002
	3874	3874	3874	3874	3874	3874	4026	4013	3284	3284	3284	3284	3284	3284	3969	3944	4064	4064	4064	4064
mchoc10	-0.04728	-0.02504	-0.04495	-0.00839	-0.03441	-0.02031	-0.01926	-0.03934	0.01211	-0.015	-0.04487	0.05038	0.00408	-0.00824	-0.01411	0.00913	0.04065	0.18208	1	-0.07731
	0.0032	0.1192	0.0051	0.6016	0.0322	0.2063	0.2218	0.0127	0.4877	0.3901	0.0101	0.0039	0.8154	0.6369	0.3742	0.5664	0.0095	<.0001		<.0001
	3874	3874	3874	3874	3874	3874	4026	4013	3284	3284	3284	3284	3284	3284	3969	3944	4064	4064	4064	4064
alco10n	0.19647	0.09111	0.15519	0.01367	0.09755	0.07712	-0.05439	0.1178	-0.03759	0.03008	0.05154	-0.05226	-0.0333	0.03725	-0.06822	0.03562	0.39761	0.05806	-0.07731	1
	<.0001	<.0001	<.0001	0.395	<.0001	<.0001	0.0006	<.0001	0.0312	0.0848	0.0031	0.0027	0.0564	0.0328	<.0001	0.0253	<.0001	0.0002	<.0001
	3874	3874	3874	3874	3874	3874	4026	4013	3284	3284	3284	3284	3284	3284	3969	3944	4064	4064	4064	4064

## Sheet: Table.S5
Table S5. HPFS trait spearman correlations
	tcoff14	bkcoff	nscoff	ascoff	nmcoff	amcoff	exdcoff	exrcoff	ttea14	bktea	nstea	astea	nmtea	amtea	exdtea	exrtea	beer14	dchoc14	mchoc14	alco14n
tcoff14	1	0.49642	0.68582	0.10058	0.52766	0.22987	-0.07848	0.44337	-0.05509	0.02113	0.03759	-0.04375	-0.03568	0.01728	-0.09063	-0.02154	0.15464	0.03389	-0.04741	0.25395
		<.0001	<.0001	<.0001	<.0001	<.0001	0.0004	<.0001	0.029	0.4027	0.1364	0.083	0.1575	0.4938	<.0001	0.3373	<.0001	0.1268	0.0326	<.0001
	2031	2031	2031	2031	2031	2031	2031	2031	1571	1571	1571	1571	1571	1571	1970	1987	2031	2031	2031	2031
bkcoff	0.49642	1	0.72396	-0.44404	0.90031	-0.59253	-0.04239	0.28237	-0.07239	0.18358	0.11468	-0.22266	-0.02184	-0.12105	-0.07222	-0.02433	0.10046	0.04116	-0.04997	0.1644
	<.0001		<.0001	<.0001	<.0001	<.0001	0.0561	<.0001	0.0041	<.0001	<.0001	<.0001	0.3869	<.0001	0.0013	0.2784	<.0001	0.0637	0.0243	<.0001
	2031	2031	2031	2031	2031	2031	2031	2031	1571	1571	1571	1571	1571	1571	1970	1987	2031	2031	2031	2031
nscoff	0.68582	0.72396	1	-0.60302	0.60456	-0.09448	-0.04623	0.32125	-0.05476	0.19397	0.17603	-0.24785	-0.03833	-0.0484	-0.09657	-0.0316	0.15975	0.07564	-0.06193	0.22827
	<.0001	<.0001		<.0001	<.0001	<.0001	0.0372	<.0001	0.03	<.0001	<.0001	<.0001	0.1288	0.0551	<.0001	0.1591	<.0001	0.0006	0.0052	<.0001
	2031	2031	2031	2031	2031	2031	2031	2031	1571	1571	1571	1571	1571	1571	1970	1987	2031	2031	2031	2031
ascoff	0.10058	-0.44404	-0.60302	1	-0.22556	0.40668	0.06242	0.05079	0.04602	-0.22874	-0.1665	0.31521	0.04224	0.12461	0.04991	0.0298	-0.02954	-0.06359	0.02576	-0.0167
	<.0001	<.0001	<.0001		<.0001	<.0001	0.0049	0.0221	0.0682	<.0001	<.0001	<.0001	0.0942	<.0001	0.0268	0.1842	0.1833	0.0041	0.2458	0.452
	2031	2031	2031	2031	2031	2031	2031	2031	1571	1571	1571	1571	1571	1571	1970	1987	2031	2031	2031	2031
nmcoff	0.52766	0.90031	0.60456	-0.22556	1	-0.66154	-0.02898	0.29489	-0.06503	0.13103	0.08163	-0.15372	-0.0043	-0.10497	-0.06177	-0.01887	0.10072	0.02628	-0.06268	0.16228
	<.0001	<.0001	<.0001	<.0001		<.0001	0.1918	<.0001	0.0099	<.0001	0.0012	<.0001	0.8649	<.0001	0.0061	0.4004	<.0001	0.2365	0.0047	<.0001
	2031	2031	2031	2031	2031	2031	2031	2031	1571	1571	1571	1571	1571	1571	1970	1987	2031	2031	2031	2031
amcoff	0.22987	-0.59253	-0.09448	0.40668	-0.66154	1	0.04193	0.07046	0.05407	-0.11376	-0.02277	0.1541	-0.00168	0.17566	0.00911	0.01536	0.04909	-0.00129	0.0237	0.06058
	<.0001	<.0001	<.0001	<.0001	<.0001		0.0589	0.0015	0.0321	<.0001	0.367	<.0001	0.9471	<.0001	0.686	0.4938	0.0269	0.9538	0.2856	0.0063
	2031	2031	2031	2031	2031	2031	2031	2031	1571	1571	1571	1571	1571	1571	1970	1987	2031	2031	2031	2031
exdcoff	-0.07848	-0.04239	-0.04623	0.06242	-0.02898	0.04193	1	-0.30152	0.01878	-0.04029	-0.02335	0.04438	-0.00401	0.03279	0.26063	-0.10926	-0.07754	-0.02919	-0.0239	-0.05473
	0.0004	0.0561	0.0372	0.0049	0.1918	0.0589		<.0001	0.4462	0.102	0.3434	0.0717	0.8709	0.1833	<.0001	<.0001	0.0004	0.1803	0.2728	0.012
	2031	2031	2031	2031	2031	2031	2108	2097	1648	1648	1648	1648	1648	1648	2047	2064	2108	2108	2108	2108
exrcoff	0.44337	0.28237	0.32125	0.05079	0.29489	0.07046	-0.30152	1	-0.13186	-0.06064	-0.04503	-0.05375	-0.10217	0.00508	-0.17741	0.06399	0.12957	-0.043	-0.08073	0.19917
	<.0001	<.0001	<.0001	0.0221	<.0001	0.0015	<.0001		<.0001	0.0139	0.0678	0.0292	<.0001	0.8368	<.0001	0.0037	<.0001	0.0485	0.0002	<.0001
	2031	2031	2031	2031	2031	2031	2097	2106	1646	1646	1646	1646	1646	1646	2045	2062	2106	2106	2106	2106
ttea14	-0.05509	-0.07239	-0.05476	0.04602	-0.06503	0.05407	0.01878	-0.13186	1	0.4856	0.59876	0.47561	0.88994	0.22851	0.20578	0.46619	-0.03624	0.08148	0.01971	-0.03861
	0.029	0.0041	0.03	0.0682	0.0099	0.0321	0.4462	<.0001		<.0001	<.0001	<.0001	<.0001	<.0001	<.0001	<.0001	0.1396	0.0009	0.4218	0.1155
	1571	1571	1571	1571	1571	1571	1648	1646	1663	1663	1663	1663	1663	1663	1663	1663	1663	1663	1663	1663
bktea	0.02113	0.18358	0.19397	-0.22874	0.13103	-0.11376	-0.04029	-0.06064	0.4856	1	0.81042	-0.43459	0.55601	-0.25553	0.0755	0.26318	0.0472	0.10805	-0.02847	0.06111
	0.4027	<.0001	<.0001	<.0001	<.0001	<.0001	0.102	0.0139	<.0001		<.0001	<.0001	<.0001	<.0001	0.0021	<.0001	0.0543	<.0001	0.2459	0.0127
	1571	1571	1571	1571	1571	1571	1648	1646	1663	1663	1663	1663	1663	1663	1663	1663	1663	1663	1663	1663
nstea	0.03759	0.11468	0.17603	-0.1665	0.08163	-0.02277	-0.02335	-0.04503	0.59876	0.81042	1	-0.24414	0.56928	0.27172	0.09149	0.33797	0.05814	0.10159	-0.04111	0.04684
	0.1364	<.0001	<.0001	<.0001	0.0012	0.367	0.3434	0.0678	<.0001	<.0001		<.0001	<.0001	<.0001	0.0002	<.0001	0.0177	<.0001	0.0937	0.0562
	1571	1571	1571	1571	1571	1571	1648	1646	1663	1663	1663	1663	1663	1663	1663	1663	1663	1663	1663	1663
astea	-0.04375	-0.22266	-0.24785	0.31521	-0.15372	0.1541	0.04438	-0.05375	0.47561	-0.43459	-0.24414	1	0.4252	0.37209	0.18601	0.2305	-0.07609	-0.03148	0.06527	-0.09765
	0.083	<.0001	<.0001	<.0001	<.0001	<.0001	0.0717	0.0292	<.0001	<.0001	<.0001		<.0001	<.0001	<.0001	<.0001	0.0019	0.1994	0.0078	<.0001
	1571	1571	1571	1571	1571	1571	1648	1646	1663	1663	1663	1663	1663	1663	1663	1663	1663	1663	1663	1663
nmtea	-0.03568	-0.02184	-0.03833	0.04224	-0.0043	-0.00168	-0.00401	-0.10217	0.88994	0.55601	0.56928	0.4252	1	-0.05351	0.17863	0.41783	-0.03928	0.06297	0.01795	-0.04055
	0.1575	0.3869	0.1288	0.0942	0.8649	0.9471	0.8709	<.0001	<.0001	<.0001	<.0001	<.0001		0.0291	<.0001	<.0001	0.1093	0.0102	0.4645	0.0983
	1571	1571	1571	1571	1571	1571	1648	1646	1663	1663	1663	1663	1663	1663	1663	1663	1663	1663	1663	1663
amtea	0.01728	-0.12105	-0.0484	0.12461	-0.10497	0.17566	0.03279	0.00508	0.22851	-0.25553	0.27172	0.37209	-0.05351	1	0.09766	0.15764	0.03138	0.00443	-0.00433	-0.00871
	0.4938	<.0001	0.0551	<.0001	<.0001	<.0001	0.1833	0.8368	<.0001	<.0001	<.0001	<.0001	0.0291		<.0001	<.0001	0.2009	0.8566	0.8601	0.7227
	1571	1571	1571	1571	1571	1571	1648	1646	1663	1663	1663	1663	1663	1663	1663	1663	1663	1663	1663	1663
exdtea	-0.09063	-0.07222	-0.09657	0.04991	-0.06177	0.00911	0.26063	-0.17741	0.20578	0.0755	0.09149	0.18601	0.17863	0.09766	1	-0.19948	-0.08217	-0.02714	0.0161	-0.12448
	<.0001	0.0013	<.0001	0.0268	0.0061	0.686	<.0001	<.0001	<.0001	0.0021	0.0002	<.0001	<.0001	<.0001		<.0001	0.0002	0.218	0.4649	<.0001
	1970	1970	1970	1970	1970	1970	2047	2045	1663	1663	1663	1663	1663	1663	2062	2037	2062	2062	2062	2062
exrtea	-0.02154	-0.02433	-0.0316	0.0298	-0.01887	0.01536	-0.10926	0.06399	0.46619	0.26318	0.33797	0.2305	0.41783	0.15764	-0.19948	1	0.00145	0.0362	-0.00481	0.03917
	0.3373	0.2784	0.1591	0.1842	0.4004	0.4938	<.0001	0.0037	<.0001	<.0001	<.0001	<.0001	<.0001	<.0001	<.0001		0.9474	0.0989	0.8265	0.0741
	1987	1987	1987	1987	1987	1987	2064	2062	1663	1663	1663	1663	1663	1663	2037	2079	2079	2079	2079	2079
beer14	0.15464	0.10046	0.15975	-0.02954	0.10072	0.04909	-0.07754	0.12957	-0.03624	0.0472	0.05814	-0.07609	-0.03928	0.03138	-0.08217	0.00145	1	0.05055	-0.01461	0.6003
	<.0001	<.0001	<.0001	0.1833	<.0001	0.0269	0.0004	<.0001	0.1396	0.0543	0.0177	0.0019	0.1093	0.2009	0.0002	0.9474		0.0198	0.5012	<.0001
	2031	2031	2031	2031	2031	2031	2108	2106	1663	1663	1663	1663	1663	1663	2062	2079	2123	2123	2123	2123
dchoc14	0.03389	0.04116	0.07564	-0.06359	0.02628	-0.00129	-0.02919	-0.043	0.08148	0.10805	0.10159	-0.03148	0.06297	0.00443	-0.02714	0.0362	0.05055	1	0.23216	0.03193
	0.1268	0.0637	0.0006	0.0041	0.2365	0.9538	0.1803	0.0485	0.0009	<.0001	<.0001	0.1994	0.0102	0.8566	0.218	0.0989	0.0198		<.0001	0.1414
	2031	2031	2031	2031	2031	2031	2108	2106	1663	1663	1663	1663	1663	1663	2062	2079	2123	2123	2123	2123
mchoc14	-0.04741	-0.04997	-0.06193	0.02576	-0.06268	0.0237	-0.0239	-0.08073	0.01971	-0.02847	-0.04111	0.06527	0.01795	-0.00433	0.0161	-0.00481	-0.01461	0.23216	1	-0.09535
	0.0326	0.0243	0.0052	0.2458	0.0047	0.2856	0.2728	0.0002	0.4218	0.2459	0.0937	0.0078	0.4645	0.8601	0.4649	0.8265	0.5012	<.0001		<.0001
	2031	2031	2031	2031	2031	2031	2108	2106	1663	1663	1663	1663	1663	1663	2062	2079	2123	2123	2123	2123
alco14n	0.25395	0.1644	0.22827	-0.0167	0.16228	0.06058	-0.05473	0.19917	-0.03861	0.06111	0.04684	-0.09765	-0.04055	-0.00871	-0.12448	0.03917	0.6003	0.03193	-0.09535	1
	<.0001	<.0001	<.0001	0.452	<.0001	0.0063	0.012	<.0001	0.1155	0.0127	0.0562	<.0001	0.0983	0.7227	<.0001	0.0741	<.0001	0.1414	<.0001
	2031	2031	2031	2031	2031	2031	2108	2106	1663	1663	1663	1663	1663	1663	2062	2079	2123	2123	2123	2123

## Sheet: Table.S6
Table S6. Bitter Taste Perception Loci Associations with Coffee and Other Traits in UKB (statistical significance: P<0.002)
		like_coffws					like_coffwos					tcoff					bkcoff					ascoff					nscoff					amcoff					nmcoff					exrcoff					exdcoff
GENE	SNP_EA	BETA	SE	P	ll	ul	BETA	SE	P	ll	ul	BETA	SE	P	ll	ul	BETA	SE	P	ll	ul	BETA	SE	P	ll	ul	BETA	SE	P	ll	ul	BETA	SE	P	ll	ul	BETA	SE	P	ll	ul	beta	se	p	LL	UL	beta	se	p
TAS2R19	rs10772420_A	-0.0362033	0.0108285	0.0008	-0.0574271	-0.0149796	-0.00122847	0.0115318	0.9152	-0.0238307	0.0213738	-0.0170748	0.00695176	0.014	-0.0307002	-0.00344943	-0.00844134	0.0123268	0.4935	-0.0326026	0.01572	-0.0260039	0.00976142	0.0077	-0.0451366	-0.00687129	-0.00621344	0.00907936	0.4938	-0.0240091	0.0115822	-0.013851	0.00783586	0.0771	-0.0292093	0.00150726	-0.0145907	0.012173	0.2307	-0.0384504	0.00926896	-0.0127384	0.00773401	0.0995	-0.0278971	0.00242024	-0.0300345	0.010958	0.0061
TAS2R38	rs1726866_G	0.00391358	0.0108447	0.7182	-0.0173417	0.0251689	-0.0162883	0.0115488	0.1584	-0.0389238	0.00634706	-0.0227469	0.0069653	0.0011	-0.0363988	-0.00909493	-0.0294742	0.0123372	0.0169	-0.0536558	-0.00529266	-0.0220554	0.00977774	0.0241	-0.04122	-0.00289072	-0.0172655	0.00909327	0.0576	-0.0350884	0.000557397	-0.0235233	0.00783961	0.0027	-0.0388889	-0.00815764	-0.0257705	0.0121993	0.0347	-0.0496817	-0.00185919	-0.0250642	0.00775574	0.0012	-0.0402654	-0.00986295	-0.00105912	0.0109188	0.9227
TAS2R14	rs2597979_G	0.0271417	0.0135208	0.0447	0.000641159	0.0536423	0.0347699	0.0143959	0.0157	0.00655417	0.0629856	0.0231821	0.0086984	0.0077	0.00613332	0.0402309	0.00271971	0.0154927	0.8607	-0.027647	0.0330864	0.0164616	0.012229	0.1783	-0.00750749	0.0404307	0.0122899	0.0113948	0.2808	-0.0100439	0.0346238	0.0255664	0.00981266	0.0092	0.00633357	0.0447992	0.00755626	0.0152891	0.6212	-0.0224112	0.0375237	0.0245324	0.00970645	0.0115	0.00550779	0.0435571	-0.00122107	0.0137541	0.9293
TAS2R14	rs2708377_C	0.0216894	0.0145722	0.1366	-0.00687187	0.0502507	0.042883	0.0155164	0.0057	0.0124711	0.073295	0.0280179	0.00937851	0.0028	0.00963605	0.0463997	0.00226751	0.0166526	0.8917	-0.0303725	0.0349075	0.0213219	0.0131713	0.1055	-0.00449429	0.0471381	0.0162268	0.0122647	0.1858	-0.00781214	0.0402658	0.0296898	0.0105844	0.005	0.00894441	0.0504353	0.00741954	0.0164338	0.6516	-0.0247915	0.0396306	0.0305078	0.010461	0.0035	0.0100043	0.0510114	-0.000384223	0.0147555	0.9792
TAS2R38	taster	-0.000419481	0.0114453	0.9708	-0.022852	0.022013	-0.0133778	0.012189	0.2724	-0.0372681	0.0105125	-0.0266129	0.00735534	0.0003	-0.0410293	-0.0121965	-0.0282892	0.0130187	0.0298	-0.0538067	-0.00277173	-0.0276415	0.0103363	0.0075	-0.0479009	-0.00738202	-0.0193226	0.0095977	0.0441	-0.0381342	-0.000511004	-0.0280086	0.00827988	0.0007	-0.0442371	-0.01178	-0.0217747	0.0128713	0.0907	-0.0470032	0.00345369	-0.0281718	0.0081908	0.0006	-0.0442258	-0.0121178	-0.000863394	0.0115343	0.9403
[truncated: 82 more columns]

## Sheet: Table.S7
Table S7. Bitter Taste Perception Loci Associations with Coffee and Other Traits in NHS and HPFS (results from meta-analysis, statistical significance: P<0.002)
		tcoff				bkcoff				ascoff				nscoff				amcoff				nmcoff				exrcoff				exdcoff				ttea				bktea				astea				nstea
Gene	SNP	Effect	StdErr	P-value	Direction	Effect	StdErr	P-value	Direction	Effect	StdErr	P-value	Direction	Effect	StdErr	P-value	Direction	Effect	StdErr	P-value	Direction	Effect	StdErr	P-value	Direction	Effect	StdErr	P-value	Direction	Effect	StdErr	P-value	Direction	Effect	StdErr	P-value	Direction	Effect	StdErr	P-value	Direction	Effect	StdErr	P-value	Direction	Effect	StdErr	P-value	Direction
TAS2R14	rs2597979_G	-0.0163	0.0314	0.6034	+-	-0.0367	0.0505	0.4673	+-	0.0258	0.0454	0.5695	+-	-0.0225	0.0377	0.5503	+-	0.0092	0.0383	0.8094	+-	-0.0347	0.0465	0.4555	+-	-0.0444	0.039	0.2557	+-	-0.0022	0.0403	0.9557	+-	0.0346	0.0265	0.1914	++	0.0046	0.0314	0.8825	+-	0.025	0.0308	0.417	++	0.0306	0.0304	0.3141	++
TAS2R14	rs2708377_C	0.0047	0.0346	0.8914	+-	0.005	0.0536	0.9252	+-	-0.0021	0.0502	0.9661	+-	0.0171	0.0409	0.6764	+-	0.0256	0.0425	0.5471	++	-0.0068	0.0502	0.8927	+-	-0.0046	0.0429	0.9138	+-	0.0358	0.0436	0.4122	+-	0.0433	0.0293	0.1389	++	0.026	0.0346	0.4511	++	0.0155	0.0339	0.6479	+-	0.0536	0.0339	0.1143	++
TAS2R19	rs10772420_A	0.0481	0.025	0.0541	++	0.1176	0.0393	0.002803	++	-0.0017	0.0369	0.9624	+-	0.0668	0.0292	0.02215	++	0.0028	0.0309	0.9273	-+	0.0962	0.0365	0.008395	++	0.0739	0.0305	0.01543	++	0.0156	0.0312	0.618	-+	-0.0165	0.0212	0.4368	--	-0.0106	0.0247	0.6694	--	-0.0076	0.0244	0.7564	-+	-0.0178	0.024	0.4594	--
TAS2R38	taster	0.0195	0.0263	0.4584	++	0.0397	0.0413	0.3367	++	-0.0164	0.0384	0.6699	--	0.0278	0.0305	0.3615	++	0.0063	0.032	0.8433	++	0.0261	0.0382	0.4948	+-	-0.0084	0.0321	0.7934	--	0.0122	0.0329	0.7111	+-	-0.0152	0.0216	0.4801	--	-0.0095	0.0252	0.7071	-+	-0.0275	0.0255	0.28	--	0.0086	0.0247	0.727	-+
TAS2R38	rs1726866_G	0.0136	0.0253	0.5904	++	0.0279	0.0396	0.4821	+-	-0.0097	0.037	0.7931	--	0.019	0.0298	0.5236	++	0.0037	0.0307	0.9044	++	0.0167	0.0368	0.6502	+-	-0.0157	0.0309	0.6104	--	0.0215	0.0317	0.4981	+-	-0.0154	0.0209	0.4614	-+	-0.0117	0.0243	0.6296	-+	-0.0267	0.0244	0.2738	--	0.0042	0.024	0.8619	-+
[truncated: 24 more columns]

## Sheet: Table.S8
Table S8. Coffee Consumption Behavior Loci Associations with Coffee and Other Traits in UKB (statistical significance: P<0.002)
		like_coffws					like_coffwos					tcoff					bkcoff					ascoff					nscoff					amcoff					nmcoff					exrcoff					exdcoff
GENE	SNP_EA	BETA	SE	P	ll	ul	BETA	SE	P	ll	ul	BETA	SE	P	ll	ul	BETA	SE	P	ll	ul	BETA	SE	P	ll	ul	BETA	SE	P	ll	ul	BETA	SE	P	ll	ul	BETA	SE	P	ll	ul	beta	se	p	LL	UL	beta	se	p
AHR	rs4410790_C	0.0137992	0.0111801	0.2171	-0.00811367	0.0357121	0.061234	0.0119084	<.0001	0.0378938	0.0845743	0.102105	0.00717613	<.0001	0.0880399	0.11617	0.0812676	0.0126103	<.0001	0.0565506	0.105985	0.0889287	0.0100302	<.0001	0.0692693	0.108588	0.104016	0.00935917	<.0001	0.0856722	0.12236	0.0951232	0.00807703	<.0001	0.0792922	0.110954	0.0825453	0.012447	<.0001	0.0581485	0.106942	0.0984522	0.00797388	<.0001	0.0828234	0.114081	0.0526163	0.0112147	<.0001
CYP1A2	rs2472297_T	0.00375449	0.0121856	0.758	-0.0201292	0.0276381	0.104865	0.0129739	<.0001	0.0794365	0.130294	0.131692	0.00785368	<.0001	0.116299	0.147086	0.121009	0.0140661	<.0001	0.093439	0.14858	0.104529	0.0111211	<.0001	0.0827314	0.126327	0.134043	0.0102958	<.0001	0.113863	0.154223	0.125097	0.00886871	<.0001	0.107714	0.142479	0.128519	0.0138866	<.0001	0.1013	0.155737	0.134897	0.00874187	<.0001	0.117763	0.152031	0.05349	0.0126124	<.0001
CYP1A2	rs762551_A	0.0039237	0.0121398	0.7465	-0.0198701	0.0277175	0.0584726	0.0129306	<.0001	0.0331289	0.0838162	0.0606919	0.00781541	<.0001	0.0453737	0.07601	0.0622168	0.0138885	<.0001	0.0349945	0.0894392	0.0486101	0.0110301	<.0001	0.0269908	0.0702293	0.0646818	0.010196	<.0001	0.0446977	0.084666	0.0566915	0.008797	<.0001	0.0394493	0.0739336	0.0681762	0.0137197	<.0001	0.0412848	0.0950676	0.0642184	0.00870583	<.0001	0.047155	0.0812819	0.0280598	0.0123007	0.0225
POR	rs17685_A	-0.000689134	0.0120168	0.9543	-0.0242419	0.0228637	0.0469625	0.0127968	0.0002	0.021881	0.072044	0.0419643	0.00774533	<.0001	0.0267835	0.057145	0.0202152	0.0138194	0.1435	-0.00687165	0.047302	0.0327778	0.0109487	0.0028	0.0113179	0.0542376	0.0420518	0.0101236	<.0001	0.0222095	0.0618941	0.0404044	0.00872952	<.0001	0.0232946	0.0575143	0.0224207	0.0136637	0.1008	-0.00436087	0.0492024	0.0355211	0.00863152	<.0001	0.0186033	0.0524389	0.0186947	0.0122787	0.1279
ABCG2	rs1481012_A	-0.0360031	0.0169972	0.0342	-0.0693172	-0.00268891	0.0577506	0.0180982	0.0014	0.0222785	0.0932228	0.0232411	0.0109181	0.0333	0.00184171	0.0446404	0.0141245	0.0192508	0.4631	-0.0236082	0.0518573	0.0291575	0.0153801	0.058	-0.000987963	0.0593029	0.02484	0.0142768	0.0819	-0.00314262	0.0528226	0.0335403	0.0123343	0.0065	0.00936506	0.0577156	0.0184438	0.0190368	0.3326	-0.0188694	0.0557569	0.014128	0.0121175	0.2437	-0.0096224	0.0378783	0.0184224	0.0171852	0.2837
CYP2A6	rs56113850_C	-0.00408706	0.0108856	0.7073	-0.0254227	0.0172485	0.0410123	0.0115949	0.0004	0.0182866	0.063738	0.034687	0.00700289	<.0001	0.0209614	0.0484126	0.0350581	0.0123984	0.0047	0.0107564	0.0593598	0.0213655	0.00984782	0.03	0.00206347	0.0406675	0.0378093	0.00913578	<.0001	0.0199031	0.0557155	0.0320859	0.00787444	<.0001	0.016652	0.0475198	0.0303481	0.0122679	0.0134	0.00630241	0.0543938	0.0364925	0.00779374	<.0001	0.0212168	0.0517682	0.00752627	0.0109961	0.4937
ALDH2	rs671_A	3.06874	1.91495	0.109	-0.684537	6.82201	-1.49301	1.66539	0.37	-4.75715	1.77112	-1.43861	1.01735	0.1573	-3.43262	0.555391	-0.833745	1.36367	0.5409	-3.50663	1.83914	-0.874152	0.949649	0.3573	-2.73549	0.987184	-1.60643	1.47734	0.2769	-4.50203	1.28916	-1.28934	1.00313	0.1987	-3.25548	0.676805	-0.930989	1.4036	0.5072	-3.68212	1.82015	-1.24698	0.998771	0.2118	-3.20457	0.710609	-0.92474	1.15288	0.4225
ADORA2A	rs2330783_G	0.0193116	0.0461468	0.6756	-0.0711354	0.109759	0.248127	0.0491733	<.0001	0.151748	0.344505	0.102291	0.0296114	0.0006	0.0442528	0.160329	0.151532	0.0507268	0.0028	0.0521039	0.250959	0.130859	0.0406803	0.0013	0.0511247	0.210594	0.0873183	0.0379703	0.0215	0.0128961	0.16174	0.0698643	0.0326403	0.0323	0.0058894	0.133839	0.157383	0.0504749	0.0018	0.0584494	0.256316	0.111764	0.0327291	0.0006	0.0476148	0.175913	0.100903	0.0442414	0.0226
ADORA2A	rs5751876_C	-0.0285793	0.0110233	0.0095	-0.0501847	-0.00697385	-0.0232722	0.0117398	0.0474	-0.046282	-0.000262361	0.00485417	0.00711237	0.4949	-0.009086	0.0187943	-0.00898841	0.0126708	0.4781	-0.033824	0.0158472	-0.0197352	0.00999674	0.0484	-0.0393291	-0.000141348	0.00705791	0.00931995	0.4489	-0.0112093	0.0253251	0.00898649	0.00800721	0.2617	-0.00670764	0.0246806	-0.0179935	0.0125001	0.15	-0.0424944	0.00650748	-0.000877167	0.00792051	0.9118	-0.0164014	0.014647	-0.00566711	0.0112239	0.6136
ADORA2A	rs5760444_C	-0.0233954	0.0109276	0.0323	-0.0448134	-0.0019774	-0.012198	0.0116374	0.2946	-0.0350072	0.0106112	0.00816232	0.00705619	0.2474	-0.00566774	0.0219924	-0.00297689	0.0125743	0.8129	-0.0276232	0.0216694	-0.0158505	0.00993487	0.1106	-0.0353231	0.00362214	0.00863601	0.00923909	0.3499	-0.00947268	0.0267447	0.0105378	0.00794408	0.1847	-0.00503259	0.0261082	-0.0109081	0.0124168	0.3797	-0.0352458	0.0134295	0.00398823	0.00785905	0.6118	-0.0114155	0.019392	-0.00362797	0.0111486	0.7449
BDNF	rs6265_C	-0.0274299	0.013744	0.046	-0.0543679	-0.000491785	0.0295547	0.014636	0.0435	0.000868255	0.0582411	0.0108157	0.00882957	0.2206	-0.00649015	0.0281216	0.0221652	0.015745	0.1592	-0.00869599	0.0530263	-0.0121349	0.0124082	0.3281	-0.0364554	0.0121856	0.0174771	0.0115856	0.1314	-0.00523067	0.0401849	0.0119588	0.00994009	0.2289	-0.0075238	0.0314413	0.0171721	0.0155617	0.2698	-0.0133297	0.0476739	0.0132923	0.00983936	0.1767	-0.00599281	0.0325775	-0.00635711	0.0139227	0.648
NRCAM	rs382140_A	-0.00923475	0.0137728	0.5025	-0.0362292	0.0177597	-0.00506614	0.0146705	0.7298	-0.0338201	0.0236878	0.0153905	0.008879	0.083	-0.00201221	0.0327933	0.0121809	0.0158424	0.442	-0.0188711	0.043233	0.0173416	0.0124963	0.1652	-0.00715161	0.0418347	0.0156257	0.0116425	0.1796	-0.0071936	0.0384451	0.0128863	0.00998459	0.1968	-0.00668347	0.0324561	0.0140859	0.015642	0.3679	-0.0165732	0.044745	0.018095	0.00990513	0.0677	-0.00131901	0.0375091	0.00364815	0.0140131	0.7946
MC4R	rs66723169_A	-0.0376938	0.0127533	0.0031	-0.06269	-0.0126976	0.0662534	0.0135759	<.0001	0.0396448	0.0928619	0.0253492	0.00820034	0.002	0.00927656	0.0414218	0.0251411	0.0146371	0.0859	-0.00354858	0.0538308	0.0163762	0.0116307	0.1591	-0.00642025	0.0391726	0.0356017	0.0107081	0.0009	0.0146138	0.0565896	0.0245532	0.00925316	0.008	0.00641696	0.0426894	0.0253713	0.014463	0.0794	-0.00297688	0.0537195	0.0261847	0.00912477	0.0041	0.00830016	0.0440693	0.00246023	0.0130987	0.851
SEC16B	rs574367_T	-0.0324668	0.0131789	0.0138	-0.0582973	-0.00663642	0.0432252	0.0140349	0.0021	0.015717	0.0707335	0.0393582	0.00849163	<.0001	0.0227147	0.0560018	0.0423667	0.0151901	0.0053	0.0125932	0.0721403	0.0233637	0.01203	0.0521	-0.000215441	0.0469429	0.048099	0.0111303	<.0001	0.0262836	0.0699144	0.0318278	0.0096014	0.0009	0.013009	0.0506465	0.038681	0.0150099	0.01	0.00926084	0.0681012	0.0440111	0.00947323	<.0001	0.0254435	0.0625786	0.0140311	0.0135458	0.3003
TMEM18	rs10865548_G	-0.0246546	0.0142305	0.0832	-0.0525461	0.00323696	0.0514758	0.0151519	0.0007	0.0217784	0.0811732	0.0419597	0.00917004	<.0001	0.0239865	0.0599329	0.0515308	0.0162896	0.0016	0.0196022	0.0834593	0.0160333	0.0128123	0.2108	-0.0090792	0.0411458	0.0514173	0.0120027	<.0001	0.0278919	0.0749427	0.03755	0.0103019	0.0003	0.0173582	0.0577417	0.0468555	0.0160625	0.0035	0.0153721	0.0783389	0.0447565	0.0102064	<.0001	0.0247521	0.064761	0.0225771	0.0144152	0.1173
GCKR	rs1260326_C	0.0119291	0.0110225	0.2791	-0.00967473	0.0335329	0.00472915	0.011737	0.687	-0.0182751	0.0277334	0.02565	0.00710814	0.0003	0.0117181	0.0395819	0.0139031	0.0125735	0.2688	-0.0107417	0.0385479	0.0241098	0.0100184	0.0161	0.00447333	0.0437462	0.0245891	0.00927112	0.008	0.0064176	0.0427605	0.0243123	0.00800984	0.0024	0.008613	0.0400116	0.0134262	0.0124232	0.2798	-0.0109238	0.0377763	0.0275216	0.00790781	0.0005	0.0120223	0.0430209	0.0137348	0.0112092	0.2205
MLXIPL	rs7800944_C	-0.0040356	0.0119119	0.7348	-0.0273827	0.0193115	0.0318641	0.0126857	0.012	0.00700032	0.0567278	0.0256596	0.00765453	0.0008	0.0106568	0.0406625	0.024815	0.0135791	0.0676	-0.00180079	0.0514308	0.013266	0.0108095	0.2197	-0.00792088	0.0344529	0.0313658	0.00999306	0.0017	0.0117793	0.0509523	0.0249995	0.00861992	0.0037	0.0081045	0.0418946	0.0167266	0.0134359	0.2132	-0.0096085	0.0430618	0.0251605	0.00853468	0.0032	0.00843253	0.0418885	0.0282206	0.0120269	0.019
OR5M7P	rs597045_A	0.0123194	0.0116285	0.2894	-0.0104721	0.035111	0.0305564	0.0123842	0.0136	0.0062835	0.0548293	0.0240368	0.00749348	0.0013	0.00934968	0.038724	0.0151558	0.0132678	0.2533	-0.0108499	0.0411615	0.0189433	0.0105362	0.0722	-0.00170791	0.0395945	0.0241612	0.00978571	0.0136	0.0049811	0.0433413	0.0223381	0.00844321	0.0082	0.0057894	0.0388868	0.0162428	0.0131106	0.2154	-0.00945462	0.0419403	0.0293176	0.00833136	0.0004	0.0129881	0.045647	-0.000659794	0.0118354	0.9555
AKAP6	rs1956218_G	-0.00769085	0.0108426	0.4781	-0.0289421	0.0135604	0.0346208	0.0115457	0.0027	0.0119914	0.0572502	0.0191159	0.00698337	0.0062	0.00542859	0.0328033	0.0370061	0.0124084	0.0029	0.0126848	0.0613273	0.0108231	0.0098243	0.2706	-0.0084328	0.030079	0.0237548	0.00913073	0.0093	0.00585853	0.0416511	0.0187279	0.00786491	0.0173	0.00331271	0.0341432	0.0343499	0.0122639	0.0051	0.010312	0.0583878	0.0193118	0.00778105	0.0131	0.00406096	0.0345627	0.0169333	0.0110246	0.1246
EFCAB	rs9902453_G	0.00233009	0.0108199	0.8295	-0.0188767	0.0235368	-0.0150885	0.0115234	0.1904	-0.0376742	0.00749715	0.00948078	0.00697029	0.1738	-0.00418094	0.0231425	0.0218618	0.012378	0.0774	-0.00239994	0.0461235	0.00464303	0.00981858	0.6363	-0.0146017	0.0238877	0.0143953	0.00911331	0.1142	-0.00346685	0.0322575	0.0065174	0.00785099	0.4065	-0.00887054	0.0219053	0.020982	0.012241	0.0865	-0.0030109	0.044975	0.00994507	0.00776676	0.2004	-0.00527777	0.0251679	0.00338246	0.011006	0.7586
ENSA	rs6681426_G	0.0176965	0.0112995	0.1173	-0.00445041	0.0398434	0.0105328	0.0120321	0.3814	-0.0130498	0.0341154	0.0292989	0.00726901	<.0001	0.0150517	0.0435461	0.00307502	0.0129708	0.8126	-0.0223486	0.0284986	0.0314108	0.0102319	0.0021	0.011356	0.0514657	0.0258072	0.00951427	0.0067	0.00715917	0.0444553	0.0314169	0.00819133	0.0001	0.0153619	0.0474719	0.0103091	0.0127943	0.4204	-0.0147684	0.0353865	0.0311966	0.00809723	0.0001	0.0153261	0.0470672	0.000700847	0.0115423	0.9516
FIBIN	rs12274052_A	-0.00120109	0.0190801	0.9498	-0.0385977	0.0361955	0.000734062	0.0203138	0.9712	-0.0390807	0.0405488	-0.0142844	0.0123109	0.2459	-0.0384137	0.00984485	0.00968373	0.0221092	0.6614	-0.0336516	0.053019	-0.0377656	0.0173971	0.03	-0.0718643	-0.00366689	-0.0103945	0.016084	0.5181	-0.0419192	0.0211302	-0.0246777	0.0138663	0.0751	-0.0518558	0.00250034	0.010919	0.0218244	0.6169	-0.0318581	0.053696	-0.0121977	0.0136701	0.3722	-0.0389911	0.0145956	-0.0154412	0.0197336	0.4339
PDSS2	rs2216084_T	0.00187305	0.0112499	0.8678	-0.0201766	0.0239227	0.00420164	0.0119801	0.7258	-0.0192791	0.0276824	-0.00344282	0.00723831	0.6343	-0.0176298	0.0107442	0.00367719	0.0128577	0.7749	-0.0215247	0.0288791	0.00630451	0.0101957	0.5363	-0.0136793	0.0262883	-0.00502904	0.00944672	0.5945	-0.0235447	0.0134866	-0.00719127	0.00815469	0.3779	-0.0231745	0.00879192	0.00141339	0.012707	0.9114	-0.0234929	0.0263197	-0.00878282	0.00805948	0.2758	-0.0245794	0.00701375	0.000302914	0.0114262	0.9789
[truncated: 85 more columns]

## Sheet: Table.S9
Table S9. Coffee Consumption Behavior Loci Associations with Coffee and Other Traits in NHS and HPFS (results from meta-analysis, statistical significance: P<0.002)
		tcoff				bkcoff				ascoff				nscoff				amcoff				nmcoff				exrcoff				exdcoff				ttea				bktea				astea				nstea
Gene	SNP	Effect	StdErr	P-value	Direction	Effect	StdErr	P-value	Direction	Effect	StdErr	P-value	Direction	Effect	StdErr	P-value	Direction	Effect	StdErr	P-value	Direction	Effect	StdErr	P-value	Direction	Effect	StdErr	P-value	Direction	Effect	StdErr	P-value	Direction	Effect	StdErr	P-value	Direction	Effect	StdErr	P-value	Direction	Effect	StdErr	P-value	Direction	Effect	StdErr	P-value	Direction
ABCG2	rs1481012_A	0.0718	0.0396	0.06964	++	0.0834	0.0629	0.1853	++	0.0171	0.0598	0.7742	+-	0.0673	0.0464	0.1469	++	0.0236	0.049	0.6304	+-	0.0795	0.0584	0.173	++	0.0364	0.0483	0.4504	++	0.0493	0.0516	0.3395	++	-0.036	0.0328	0.2732	--	0.0114	0.0389	0.7692	+-	-0.0675	0.0385	0.07964	--	-0.0466	0.0378	0.2175	--
ADORA2A	rs5751876_C	-0.043	0.0257	0.09426	+-	-0.0189	0.041	0.6453	--	-0.0765	0.0382	0.04522	+-	-0.0329	0.0301	0.2747	+-	-0.0649	0.0313	0.03781	+-	-0.0233	0.0379	0.5378	--	-0.0598	0.0318	0.06011	+-	0	0.0327	0.9989	+-	0.029	0.0216	0.1784	++	0.0314	0.0247	0.2049	++	0.015	0.0247	0.5445	++	0.05	0.0243	0.03965	++
ADORA2A	rs5760444_C	-0.04	0.0255	0.1168	+-	-0.0258	0.0403	0.5212	--	-0.0687	0.038	0.07043	+-	-0.0356	0.03	0.2344	+-	-0.061	0.0307	0.04698	+-	-0.0266	0.0377	0.4795	--	-0.0613	0.0311	0.04866	+-	-0.0035	0.0319	0.9117	+-	0.0389	0.0212	0.06647	++	0.0375	0.0247	0.1293	++	0.0235	0.0247	0.3423	++	0.0597	0.024	0.01289	++
ADORA2A	rs2330783_G	0.1816	0.0985	0.06528	++	0.0948	0.1467	0.5182	++	0.1936	0.1425	0.1742	++	0.157	0.1156	0.1744	++	0.2254	0.1244	0.07003	++	0.1418	0.1374	0.3019	++	0.1747	0.1199	0.1452	-+	-0.0153	0.1171	0.8962	+-	0.1463	0.0798	0.06675	++	0.1116	0.0897	0.2136	++	0.1311	0.0949	0.1672	++	0.1363	0.0881	0.1221	++
AHR	rs4410790_C	0.0987	0.0257	0.0001235	++	0.1436	0.041	0.0004625	++	0.0631	0.0382	0.09821	++	0.1051	0.0301	0.0004841	++	0.0662	0.0309	0.03196	++	0.1353	0.0377	0.0003278	++	0.0698	0.0313	0.02566	++	0.0359	0.0324	0.2689	++	0.0141	0.0212	0.5066	++	0.0183	0.0255	0.4731	++	-0.0045	0.0251	0.8572	--	0.0162	0.0244	0.5072	++
AKAP6	rs1956218_G	0.0017	0.025	0.9459	+-	-0.0143	0.0401	0.7209	+-	0.0365	0.0377	0.3326	++	-0.0145	0.03	0.6292	+-	-0.0038	0.0309	0.9016	+-	-0.0004	0.0375	0.9923	+-	0.047	0.0313	0.1331	++	-0.0045	0.0324	0.8889	+-	0.0284	0.0212	0.1799	++	0.031	0.0252	0.2191	+-	0.0135	0.0247	0.5854	++	0.0225	0.0244	0.3556	+-
ALDH2	rs671_A	-0.589	1.332	0.6584	?-	-0.229	1.434	0.8731	?-					-0.564	1.371	0.6808	?-					-0.265	1.418	0.8518	?-	-0.191	1.263	0.8798	?-					-0.494	1.173	0.6737	?-					-0.227	1.071	0.8321	?-
BDNF	rs6265_C	-0.0111	0.0319	0.7283	-+	-0.009	0.0508	0.8599	-+	-0.0248	0.0466	0.5945	-+	-0.0204	0.0378	0.5892	--	-0.004	0.0388	0.918	-+	-0.0263	0.0472	0.5771	-+	-0.0199	0.0393	0.6123	--	0.0091	0.0404	0.8225	-+	-0.0231	0.0267	0.3865	--	-0.0227	0.0312	0.4675	--	-0.0016	0.0312	0.9583	+-	-0.0182	0.0301	0.5458	--
CYP1A2	rs762551_A	0.0487	0.0277	0.07935	++	0.0793	0.0439	0.071	++	0.0015	0.0411	0.9705	+-	0.0583	0.0324	0.0715	++	0.0264	0.0337	0.4331	++	0.0566	0.0411	0.1681	++	0.0582	0.0342	0.08909	++	-0.0695	0.0346	0.04445	--	0.0176	0.023	0.444	-+	0.0298	0.0269	0.2673	++	-0.0083	0.0265	0.7552	-+	0.0115	0.026	0.66	-+
CYP1A2	rs2472297_T	0.1457	0.0298	9.897e-07	++	0.153	0.0463	0.0009611	++	0.0784	0.0436	0.07245	++	0.1447	0.0349	3.466e-05	++	0.0687	0.036	0.05653	++	0.1889	0.043	1.113e-05	++	0.165	0.0359	4.233e-06	++	-0.0298	0.0377	0.4282	-+	-0.0269	0.025	0.2821	--	-0.0178	0.029	0.5396	+-	-0.0395	0.029	0.1729	--	-0.027	0.0286	0.3462	--
CYP2A6	rs56113850_C	0.0281	0.026	0.2791	++	0.0459	0.0411	0.2637	-+	0.0438	0.0382	0.2517	++	0.0251	0.0306	0.4113	-+	0.0065	0.0319	0.8377	++	0.0478	0.038	0.2085	++	0.0188	0.0324	0.5619	-+	0.0139	0.0334	0.6764	+-	0.0042	0.022	0.8501	-+	-0.0246	0.026	0.3449	--	0.0122	0.0255	0.632	-+	-0.0144	0.0254	0.5704	--
EFCAB	rs9902453_G	0.008	0.0255	0.7543	-+	-0.0066	0.0401	0.869	+-	-0.0154	0.0372	0.6786	+-	0.0227	0.0298	0.4462	-+	0.0006	0.0309	0.9837	-+	0.0061	0.037	0.8694	0	0.0281	0.0311	0.3659	-+	0.0429	0.032	0.1789	++	0.0368	0.0212	0.08227	++	0.0279	0.025	0.2646	++	0.027	0.0247	0.2753	++	0.0355	0.0243	0.1442	++
ENSA	rs6681426_G	0.0139	0.0261	0.5934	++	0.0016	0.0417	0.9697	+-	0.0506	0.038	0.1835	++	0.0166	0.0308	0.5892	++	0.0381	0.0315	0.2267	++	0.0062	0.0386	0.8725	+-	0.0007	0.0324	0.9817	+-	0.0396	0.0329	0.228	++	-0.0279	0.0221	0.2068	+-	-0.0462	0.0259	0.0748	--	-0.0161	0.0257	0.531	+-	-0.0336	0.0254	0.1859	+-
FIBIN	rs12274052_A	-0.0485	0.046	0.2919	--	-0.0731	0.0716	0.3072	--	-0.0406	0.0682	0.5519	--	-0.0294	0.0533	0.581	--	0.0064	0.0569	0.9103	-+	-0.0777	0.0655	0.2353	--	-0.069	0.0552	0.2118	+-	0.0094	0.0583	0.8719	-+	0.0374	0.0387	0.3334	-+	0.0483	0.0454	0.2879	++	0.0103	0.0452	0.8201	-+	0.0433	0.0442	0.3268	++
GCKR	rs1260326_C	0.031	0.0248	0.2107	++	0.0699	0.0396	0.07784	++	-0.0144	0.0372	0.6986	+-	0.0433	0.029	0.1363	++	0.0109	0.0303	0.7205	+-	0.0631	0.037	0.08791	++	0.049	0.0307	0.1105	++	-0.0174	0.031	0.5747	+-	-0.01	0.0209	0.6327	--	-0.0351	0.0243	0.1481	--	-0.028	0.024	0.2442	+-	-0.0026	0.0236	0.9115	-+
MC4R	rs66723169_A	0.06	0.0298	0.04393	++	0.0628	0.0478	0.1889	++	0.0154	0.0439	0.7256	+-	0.0702	0.0351	0.04564	++	0.0372	0.0366	0.3102	++	0.0706	0.0442	0.1101	++	0.0543	0.0366	0.1383	++	0.0062	0.0386	0.8728	-+	-0.0201	0.0254	0.4296	--	0.0047	0.0293	0.8739	++	-0.0305	0.0297	0.3044	--	0.0065	0.0286	0.8211	++
MXLIPL	rs7800944_C	0.0139	0.0279	0.6188	++	-0.0166	0.0444	0.7089	--	0.0508	0.0408	0.2135	++	0.0105	0.0331	0.7511	++	0.0486	0.034	0.1534	++	-0.0134	0.0411	0.7451	+-	0.0454	0.0348	0.1917	++	0.0471	0.0355	0.1842	-+	-0.0395	0.0233	0.09005	--	-0.034	0.0279	0.2226	--	-0.0145	0.0269	0.5894	--	-0.0408	0.0275	0.1384	--
NRCAM	rs382140_A	-0.0239	0.0325	0.4622	-+	0.0098	0.0503	0.8449	-+	-0.0364	0.0478	0.4466	--	-0.0306	0.038	0.4209	-+	-0.0734	0.0395	0.0631	--	0.0044	0.0468	0.9242	-+	-0.0668	0.0396	0.09138	--	-0.0292	0.041	0.4762	-+	-0.0096	0.0271	0.7224	--	0.0043	0.0323	0.8944	-+	0.0027	0.0318	0.932	+-	-0.0028	0.0308	0.9263	-+
OR8U8	rs597045_A	0.0058	0.0272	0.8297	+-	-0.0177	0.0436	0.6845	+-	-0.0057	0.0404	0.8872	+-	0.0173	0.0318	0.5856	+-	0.0361	0.0329	0.2725	++	-0.0257	0.0401	0.5209	+-	0.027	0.0335	0.4201	++	0.015	0.0336	0.6553	-+	-0.0267	0.0226	0.2381	--	-0.0136	0.0269	0.612	+-	-0.0235	0.0262	0.3691	--	-0.012	0.0261	0.645	+-
PDSS2	rs2216084_T	-0.002	0.0265	0.9404	+-	-0.0107	0.0417	0.7976	+-	-0.0643	0.0389	0.09826	--	0	0.0309	0.9999	+-	-0.011	0.0324	0.7328	--	-0.0099	0.0387	0.7978	+-	0.007	0.0322	0.8267	+-	-0.0727	0.0336	0.03053	--	0.026	0.0219	0.2354	++	-0.0076	0.0257	0.7663	--	0.0302	0.0258	0.2422	++	0.0155	0.025	0.5347	++
POR	rs17685_A	-0.0137	0.0281	0.6272	+-	-0.0215	0.0437	0.6225	+-	-0.0383	0.0412	0.3531	--	-0.0081	0.0331	0.8062	+-	-0.0059	0.0345	0.8645	+-	-0.0324	0.0408	0.427	+-	0.0134	0.0346	0.6976	+-	0.0561	0.0346	0.1048	++	0.0001	0.0237	0.9977	+-	0.0063	0.0274	0.8174	++	-0.016	0.0272	0.5563	+-	0.0216	0.0268	0.4203	++
SEC16B	rs574367_T	0.028	0.0314	0.3726	++	0.027	0.0497	0.5863	++	0.0494	0.0486	0.3097	++	0.0241	0.0364	0.5081	++	0.0421	0.039	0.2807	+-	0.0371	0.0461	0.4214	++	0.0349	0.0392	0.3737	+-	0.0618	0.0407	0.1286	++	-0.0418	0.0268	0.119	--	-0.0884	0.031	0.004332	--	0.0177	0.0308	0.565	++	-0.0556	0.03	0.06357	--
TMEM18	rs10865548_G	-0.0414	0.0333	0.2139	--	-0.0978	0.0536	0.06799	--	-0.0458	0.048	0.3407	--	-0.0704	0.0398	0.07655	--	-0.0303	0.0403	0.4521	--	-0.0787	0.049	0.1082	--	-0.0544	0.0412	0.1872	--	-0.0514	0.0423	0.2242	--	-0.0235	0.0276	0.3941	--	-0.0021	0.0315	0.9469	-+	-0.0412	0.0318	0.1946	--	-0.0142	0.031	0.6476	0
[truncated: 24 more columns]

## Sheet: Table.S10
Table S10. Genome-Wide Associations of Coffee and Tea Traits in UKB
Lead SNP	ID	CHR	POS	REF	ALT	MAF	MA	INFO	A1.EA	bkcoff	SE	P	amcoff	SE	P	ascoff	SE	P	nmcoff	SE	P	nscoff	SE	P	likecoffwos	SE	P	likecoffws	SE	P	bktea	SE	P	amtea	SE	P	astea	SE	P	nmtea	SE	P	nstea	SE	P	liketeawos	SE	P	liketeaws
x	rs66495454	1	72748567	G	GTCCT	0.370751	GTCCT	0.984137	GTCCT	0.0118927	0.0078308	0.128849	0.00856459	0.00548994	0.118753	0.0013436	0.00681751	0.843765	0.00756059	0.00768599	0.32528	0.00827567	0.00605701	0.171852	0.0216053	0.00381818	1.53012e-08	-0.0133634	0.00351949	0.000146545	0.0306326	0.0086442	0.000395313	0.00563113	0.00527302	0.285563	-0.00142369	0.00847256	0.866557	0.0298372	0.00852644	0.000467201	0.0130682	0.00532444	0.0141154	0.0141761	0.00367614	0.000115198	-0.0152154
	rs284217	1	82356110	T	C	0.238551	T	0.993136	T	0.0487854	0.00881224	3.12457e-08	0.016387	0.00619911	0.00820881	0.0212425	0.00769297	0.00576009	0.0444391	0.00864553	2.76493e-07	0.0250264	0.00680006	0.000233173	0.0151017	0.00428604	0.000426094	-0.0073584	0.00395008	0.0624861	0.00210548	0.0096511	0.827307	-0.0155527	0.00593536	0.00878579	-0.0173634	0.00945119	0.0661976	-0.00191647	0.00953381	0.840686	-0.00837629	0.00599464	0.162329	0.00247361	0.00412863	0.549084	-0.00654183
	rs284216	1	82356242	G	A	0.23857	G	0.993159	G	0.0487808	0.00881218	3.13324e-08	0.0163842	0.00619907	0.00821931	0.0212406	0.00769293	0.00576437	0.0444348	0.00864547	2.77176e-07	0.0250214	0.0068	0.000233811	0.0151001	0.004286	0.000426651	-0.00735736	0.00395005	0.0625208	0.00210822	0.00965104	0.827084	-0.0155486	0.00593531	0.0088031	-0.0173576	0.00945113	0.0662862	-0.00191344	0.00953374	0.840933	-0.00837395	0.00599459	0.162443	0.00247458	0.0041286	0.548924	-0.00654143
	rs284215	1	82356897	G	A	0.238643	G	0.992919	G	0.0486684	0.00881218	3.36916e-08	0.016521	0.00619887	0.00769689	0.0212467	0.00769279	0.00574934	0.044355	0.00864561	2.91237e-07	0.0251176	0.00679979	0.000221078	0.0150515	0.0042859	0.000445129	-0.00738938	0.00394996	0.0613825	0.00219295	0.00965064	0.820244	-0.0154905	0.00593516	0.00905736	-0.017332	0.00945038	0.0666663	-0.00183396	0.00953338	0.847452	-0.00830834	0.00599451	0.165754	0.00248896	0.0041285	0.546595	-0.00653357
	rs284213	1	82357941	C	T	0.238547	C	0.993402	C	0.0486806	0.00881092	3.32767e-08	0.0163847	0.00619819	0.00820798	0.0212168	0.00769195	0.00581274	0.0443467	0.00864428	2.91506e-07	0.0249919	0.00679899	0.000237321	0.0150556	0.00428544	0.000442907	-0.00737741	0.00394953	0.0617754	0.00217207	0.00964991	0.821913	-0.0154645	0.00593449	0.00916605	-0.0172806	0.00944974	0.0674593	-0.0018492	0.00953263	0.846188	-0.00829937	0.00599383	0.166163	0.00250051	0.00412805	0.544692	-0.00654022
	rs284211	1	82358699	C	A	0.238551	C	0.993512	C	0.0486993	0.00881011	3.27842e-08	0.0163841	0.00619785	0.00820703	0.0212162	0.00769153	0.00581162	0.044363	0.00864353	2.87928e-07	0.0249886	0.00679852	0.000237529	0.0150688	0.00428518	0.000437432	-0.00738534	0.00394929	0.0614803	0.00218315	0.00964934	0.82101	-0.0154499	0.00593412	0.00922765	-0.017271	0.00944921	0.0675962	-0.00183637	0.00953206	0.847233	-0.00828581	0.00599345	0.166829	0.00250583	0.00412781	0.543812	-0.00654328
	rs665458	1	82360669	G	C	0.238529	G	0.993739	G	0.0486859	0.00880896	3.29338e-08	0.0163724	0.00619713	0.00824545	0.0212145	0.00769061	0.00580958	0.0443479	0.00864243	2.89601e-07	0.0249707	0.00679772	0.000239589	0.0150592	0.00428469	0.000440489	-0.00737866	0.00394884	0.0616856	0.00216783	0.00964825	0.822225	-0.0154384	0.00593342	0.00927168	-0.0172632	0.00944817	0.0676888	-0.00184928	0.00953098	0.846155	-0.00827482	0.00599273	0.167342	0.00250172	0.00412733	0.544427	-0.00653584
	rs284225	1	82366667	A	G	0.23853	A	0.994463	A	0.0486506	0.00880569	3.33013e-08	0.0163668	0.00619487	0.00824393	0.0211744	0.00768815	0.00588723	0.0443263	0.00863928	2.90558e-07	0.0249623	0.00679506	0.000239391	0.0150516	0.00428319	0.000441388	-0.00740925	0.00394746	0.0605249	0.00214729	0.00964533	0.82383	-0.0154359	0.00593126	0.00925726	-0.0172505	0.00944511	0.0678033	-0.00186893	0.00952802	0.844494	-0.00828208	0.00599053	0.166814	0.00248206	0.0041259	0.547455	-0.00654469
	rs434619	1	82373273	T	A	0.238533	T	0.994967	T	0.0486247	0.00880344	3.35928e-08	0.0163432	0.00619319	0.00831953	0.0211445	0.00768645	0.00594634	0.0442995	0.00863711	2.93382e-07	0.0249289	0.00679306	0.00024302	0.0150614	0.00428212	0.000436169	-0.00744188	0.00394647	0.059337	0.00213368	0.00964328	0.824891	-0.015458	0.00592966	0.00913852	-0.0172463	0.00944309	0.0678111	-0.00187771	0.00952597	0.843739	-0.00831052	0.00598888	0.165245	0.00246845	0.00412487	0.549554	-0.00655332
	rs412378	1	82374494	G	A	0.238496	G	0.994876	G	0.0486068	0.00880412	3.40654e-08	0.0163232	0.0061937	0.00840436	0.0211197	0.00768714	0.00600972	0.0442746	0.00863781	2.9855e-07	0.0249058	0.00679356	0.000246523	0.0150574	0.0042824	0.000438077	-0.00743074	0.00394673	0.0597354	0.0021132	0.00964399	0.826558	-0.0154646	0.00593015	0.00911453	-0.0172064	0.00944374	0.068469	-0.00188996	0.00952665	0.842744	-0.00832429	0.00598939	0.164583	0.00245439	0.00412514	0.551856	-0.00655093
	rs447267	1	82375080	G	A	0.238521	G	0.9948	G	0.0485931	0.00880463	3.44306e-08	0.0163098	0.00619408	0.0084622	0.0212278	0.00768767	0.00576029	0.0444364	0.00863833	2.70727e-07	0.0248882	0.00679392	0.000249221	0.0150577	0.00428261	0.000438253	-0.00742569	0.00394692	0.0599217	0.0020067	0.00964455	0.835179	-0.0155275	0.00593052	0.00884029	-0.017277	0.00944421	0.0673547	-0.0019928	0.00952718	0.834317	-0.0083937	0.00598978	0.161118	0.00244116	0.00412534	0.55402	-0.00655105
	rs651533	1	82375561	T	A	0.238607	T	0.994447	T	0.0483224	0.00880634	4.12328e-08	0.0162324	0.0061949	0.0087877	0.0210355	0.00768912	0.00622679	0.0441258	0.00864012	3.29428e-07	0.0247384	0.00679508	0.000272219	0.0149363	0.00428298	0.000487975	-0.00734349	0.00394726	0.0628309	0.00168759	0.00964582	0.861116	-0.0156119	0.00593141	0.00848831	-0.0169641	0.00944502	0.0724932	-0.00227043	0.0095284	0.811666	-0.00866433	0.00599073	0.1481	0.00227357	0.00412569	0.581582	-0.00639902
	rs9438724	1	82438148	A	C	0.239229	C	0.999304	C	0.04794	0.0087773	4.75887e-08	0.0168274	0.00617853	0.00646071	0.0213492	0.00765797	0.00530873	0.0426834	0.00861117	7.2123e-07	0.0240933	0.00677866	0.000379332	0.0152416	0.00426939	0.000357151	-0.00672201	0.00393486	0.0875795	-0.000821717	0.00961331	0.931883	-0.0186089	0.00591272	0.00164873	-0.0170044	0.00939632	0.0703564	-0.00403223	0.00949316	0.671022	-0.0118114	0.0059749	0.048064	0.000972852	0.00411265	0.813006	-0.00611676
	rs11810373	1	82473958	A	G	0.252307	G	0.997181	G	0.0477987	0.00867853	3.67216e-08	0.0168029	0.0060976	0.00585907	0.0213686	0.00757439	0.00478755	0.0438861	0.00851953	2.60623e-07	0.023455	0.00669982	0.000464185	0.0155064	0.00421634	0.000235449	-0.00428967	0.00388606	0.269656	-0.000459539	0.00951903	0.961497	-0.0172102	0.00583864	0.00320317	-0.0159777	0.00929865	0.0857578	-0.00308252	0.00940049	0.742982	-0.0120221	0.00590247	0.0416746	0.0010026	0.00406194	0.805042	-0.00502135
	rs1022977	1	82475261	T	C	0.251656	C	0.996961	C	0.0476814	0.00867566	3.92382e-08	0.0172218	0.00609799	0.00474173	0.021333	0.00757598	0.00486707	0.0434032	0.00851616	3.48234e-07	0.023804	0.00669851	0.000380295	0.0155782	0.00421642	0.000220287	-0.00413038	0.00388609	0.287846	-0.000842337	0.00951949	0.929492	-0.0175478	0.00583836	0.00265138	-0.0160171	0.00929904	0.0850005	-0.00345645	0.00940088	0.713121	-0.0125804	0.00590268	0.0330676	0.00103057	0.004062	0.79972	-0.00465239
	rs7416606	1	82476199	C	T	0.251511	T	0.997144	T	0.0478356	0.00867782	3.57547e-08	0.0171308	0.00609862	0.00497149	0.0215279	0.00757657	0.00449438	0.0437078	0.00851807	2.89954e-07	0.0237211	0.00669979	0.000399596	0.0155685	0.0042166	0.000222416	-0.00407689	0.00388627	0.294157	-0.000695685	0.00951893	0.94174	-0.0175888	0.00583927	0.00259479	-0.0161947	0.00929893	0.0815965	-0.00328532	0.00940034	0.726725	-0.0124906	0.00590328	0.0343584	0.00102787	0.00406218	0.800242	-0.00475292
	rs2038974	1	82485561	T	C	0.251865	C	0.997436	C	0.0479026	0.00867544	3.3928e-08	0.017233	0.00609619	0.00470238	0.0215225	0.00757457	0.00449379	0.0436888	0.00851554	2.91036e-07	0.0238539	0.0066978	0.000369137	0.0156668	0.00421461	0.000201486	-0.00412463	0.00388443	0.288312	-0.000638305	0.00951345	0.946507	-0.0175392	0.00583642	0.00265555	-0.0162502	0.0092937	0.0803874	-0.00329433	0.00939505	0.725858	-0.0123971	0.00590108	0.0356603	0.00103923	0.00406024	0.797989	-0.00478778
	rs4970660	1	82499606	A	G	0.253265	A	0.997949	A	0.0478823	0.00866919	3.36113e-08	0.0170178	0.00609276	0.00522187	0.0215039	0.00757045	0.00450665	0.043595	0.00851069	3.03814e-07	0.0237113	0.00669421	0.000397356	0.0155899	0.00421231	0.000214817	-0.00421855	0.00388239	0.277223	-0.000610757	0.00950629	0.948774	-0.0177607	0.00583318	0.00232944	-0.0165462	0.00928981	0.0749065	-0.00339441	0.00938915	0.717711	-0.0125217	0.00589729	0.0337324	0.00117465	0.004058	0.772225	-0.00486654
	rs6668921	1	82500376	C	T	0.253271	C	0.997939	C	0.0478847	0.00866904	3.35421e-08	0.0169795	0.00609274	0.00532405	0.0214786	0.00757048	0.00455418	0.0435968	0.00851056	3.03342e-07	0.0236849	0.00669413	0.000403276	0.015567	0.00421221	0.000219393	-0.00425229	0.0038823	0.273387	-0.000608452	0.00950616	0.948966	-0.0177433	0.00583314	0.00235246	-0.0165406	0.00928991	0.0750076	-0.0033936	0.00938911	0.717773	-0.012504	0.00589725	0.0339831	0.00122351	0.0040579	0.763024	-0.00491786
	rs4400657	1	82502635	A	C	0.253268	A	0.99798	A	0.0479266	0.00866914	3.26439e-08	0.0170471	0.00609268	0.00514408	0.0215448	0.00757046	0.00443101	0.0436374	0.00851065	2.95851e-07	0.0237381	0.00669409	0.000391269	0.015614	0.00421223	0.000209962	-0.00422324	0.0038823	0.276677	-0.000556544	0.0095062	0.953315	-0.0177396	0.00583308	0.00235707	-0.0165323	0.00928992	0.0751542	-0.00334453	0.00938906	0.721682	-0.0124966	0.00589717	0.0340874	0.00119409	0.00405793	0.768559	-0.00489787
	rs6690297	1	82504289	T	A	0.253248	T	0.998069	T	0.0479875	0.00866938	3.13903e-08	0.0170592	0.00609263	0.00511231	0.0215813	0.00757029	0.00436341	0.0437116	0.00851086	2.82663e-07	0.0237634	0.00669418	0.000385772	0.0156588	0.00421211	0.000201246	-0.00422262	0.0038822	0.276734	-0.000565112	0.00950638	0.952598	-0.0177847	0.00583301	0.00229712	-0.0165288	0.00928967	0.0752085	-0.0033434	0.00938923	0.721777	-0.0125187	0.00589719	0.0337725	0.00120672	0.00405781	0.766174	-0.00491229
	rs4439384	1	82505010	T	C	0.253236	T	0.998052	T	0.0479915	0.00866931	3.12997e-08	0.0170626	0.00609264	0.00510347	0.0215849	0.00757024	0.00435671	0.0437163	0.00851079	2.81762e-07	0.0237698	0.00669419	0.000384371	0.015656	0.0042121	0.000201754	-0.00422289	0.00388219	0.276703	-0.000572483	0.00950631	0.95198	-0.0177949	0.00583301	0.00228369	-0.0165343	0.00928959	0.0751085	-0.0033517	0.00938916	0.721114	-0.0125297	0.0058972	0.0336168	0.00120379	0.0040578	0.766727	-0.00491171
	rs4970663	1	82509065	T	C	0.251949	C	0.998946	C	0.0480037	0.00866656	3.07403e-08	0.017115	0.00609122	0.00495888	0.0215529	0.00756833	0.00440495	0.0437381	0.00850823	2.75687e-07	0.0237746	0.00669261	0.000382119	0.0157344	0.00421112	0.000186757	-0.00427739	0.00388129	0.27044	-0.000426222	0.00950336	0.964228	-0.0178296	0.0058318	0.00223423	-0.0166604	0.00928728	0.0728426	-0.00323171	0.00938626	0.730622	-0.0125685	0.00589582	0.0330301	0.00122401	0.00405685	0.76287	-0.00502676
	rs12128399	1	82512209	G	T	0.251819	T	0.997831	T	0.0482115	0.00867401	2.75473e-08	0.0173299	0.00609526	0.00446805	0.0217067	0.00757264	0.00415312	0.0440765	0.00851514	2.28045e-07	0.0240311	0.00669802	0.000333795	0.0156544	0.00421417	0.000203522	-0.0042421	0.0038841	0.27476	-0.000832906	0.00950982	0.930208	-0.0181064	0.00583591	0.00191915	-0.0164671	0.00929169	0.0763664	-0.0036193	0.0093926	0.699993	-0.0128777	0.00590032	0.0290731	0.00135005	0.00405976	0.739478	-0.00495015
	rs6690718	1	82534784	T	C	0.253415	C	0.984801	C	0.0487011	0.00872365	2.39391e-08	0.0182124	0.00613255	0.00298104	0.0227283	0.00761514	0.00284118	0.0451285	0.00855967	1.35833e-07	0.0249476	0.00673592	0.000212717	0.0139962	0.00423438	0.000948807	-0.00468754	0.00390261	0.229704	-0.000327211	0.00957765	0.972747	-0.0186629	0.00586692	0.00146805	-0.0164182	0.00934218	0.0788569	-0.00317788	0.00945301	0.736741	-0.0130202	0.00593287	0.0281959	-0.000149401	0.00407946	0.970786	-0.0037464
x	rs6687768	1	82534788	A	T	0.254471	T	0.98363	T	0.048765	0.00871647	2.23507e-08	0.0178341	0.00612658	0.00360472	0.0221927	0.00760759	0.00353419	0.0451547	0.00855299	1.30619e-07	0.0248884	0.00672954	0.000217204	0.0141357	0.00423074	0.00083442	-0.00476307	0.00389924	0.221884	-0.000190443	0.00957061	0.984124	-0.0186207	0.00586153	0.00148987	-0.0165015	0.0093341	0.0770947	-0.00303535	0.00944609	0.74796	-0.0130136	0.0059279	0.028144	-2.15439e-05	0.0040759	0.995783	-0.00380597
x	rs113486199	1	173417948	G	A	0.096686	A	0.995759	A	-0.0120779	0.0127996	0.345377	0.0177297	0.00893548	0.0472385	-0.00465023	0.011193	0.677808	-0.0140714	0.0125825	0.263439	0.00682276	0.00983566	0.487888	0.00559378	0.00617016	0.364628	-0.0080716	0.00568629	0.15576	-0.0341457	0.0138211	0.0134978	-0.0297515	0.00856549	0.000514185	-0.0785099	0.0137719	1.20645e-08	-0.0403785	0.0136748	0.00315243	-0.0177981	0.00861911	0.0389305	-0.0043411	0.00594232	0.465061	-0.00456079
	rs111474580	1	173422660	G	A	0.0958656	A	0.986187	A	-0.0109054	0.0129001	0.39791	0.0188534	0.00899749	0.0361385	-0.00343738	0.0112838	0.760651	-0.0128658	0.0126801	0.310281	0.0077905	0.00990549	0.431588	0.00553796	0.00620963	0.372484	-0.00818996	0.00572256	0.152384	-0.0335348	0.0139384	0.0161393	-0.0283277	0.00862461	0.00102205	-0.0774358	0.0138939	2.52419e-08	-0.0401809	0.0137919	0.00357889	-0.0169845	0.00867954	0.0503692	-0.00427082	0.00598047	0.47515	-0.00395062
	rs61826753	1	173429735	G	A	0.143873	A	0.995823	A	-0.015893	0.0107712	0.140089	0.0148823	0.00752503	0.0479658	-0.00257756	0.00939782	0.783877	-0.0178581	0.0105931	0.0918412	0.00524048	0.00829868	0.527728	0.00444954	0.00520287	0.392437	-0.00816534	0.0047944	0.0885522	-0.0294272	0.0116975	0.0118874	-0.0257242	0.00721167	0.000361285	-0.0640013	0.0115868	3.3537e-08	-0.0326159	0.0115616	0.00479048	-0.0155885	0.00726164	0.031821	-0.00341889	0.00500973	0.494957	-0.00772459
	rs75573656	1	173558319	A	G	0.0966912	G	0.993303	G	-0.0140947	0.0128504	0.272727	0.0192966	0.00896696	0.0314038	-0.00162098	0.0112429	0.88536	-0.0139656	0.0126303	0.268856	0.00613179	0.00987095	0.534474	0.00454661	0.00619077	0.462696	-0.00835721	0.00570575	0.143005	-0.0287993	0.0138974	0.0382504	-0.0279066	0.00859958	0.00117457	-0.0763957	0.013838	3.4098e-08	-0.0343381	0.0137406	0.01246	-0.0152481	0.00865509	0.0781157	-0.00285001	0.00596303	0.632689	-0.00448229
	rs61828917	1	173580303	C	T	0.122815	T	0.990681	T	-0.00746608	0.0116173	0.520445	0.0137831	0.00812848	0.0899564	-0.0022661	0.0101654	0.823596	-0.007277	0.0114155	0.523828	0.00441106	0.0089441	0.621887	0.0036086	0.0055963	0.519045	-0.00657833	0.00515718	0.202111	-0.0162427	0.0124892	0.193429	-0.0270948	0.00779127	0.000506241	-0.0693758	0.012499	2.87712e-08	-0.0207033	0.0123566	0.0938518	-0.0187814	0.00783142	0.016478	-0.00150349	0.00538827	0.780222	-0.00973857
	rs6674589	1	173588081	C	A	0.210902	A	0.994702	A	-0.0140332	0.00957278	0.142674	0.011606	0.00668171	0.0823944	-0.00463877	0.00834735	0.578407	-0.0147683	0.00941806	0.116874	0.00511656	0.007364	0.487179	0.0097757	0.00462229	0.0344403	-0.0079224	0.00425922	0.0628798	-0.0102368	0.0104011	0.325023	-0.0260238	0.00641725	5.01232e-05	-0.0564511	0.0103149	4.47309e-08	-0.0139668	0.0102828	0.17439	-0.0190149	0.00645477	0.00322154	-0.000827282	0.00444959	0.852505	-0.0118282
	rs12065988	1	173606179	A	T	0.210957	T	0.994624	T	-0.0138966	0.00957188	0.146564	0.0115776	0.00668092	0.0831108	-0.0046261	0.00834636	0.5794	-0.0146465	0.00941701	0.119881	0.00517388	0.0073631	0.48226	0.00982616	0.00462178	0.0335005	-0.00797412	0.00425875	0.0611524	-0.0102497	0.0104	0.324367	-0.0259816	0.00641643	5.14373e-05	-0.0564385	0.0103137	4.48755e-08	-0.0139748	0.0102817	0.174101	-0.0189854	0.00645397	0.00326557	-0.000793485	0.0044491	0.85845	-0.0118587
x	5:87187236_AG_A	5	87187236	AG	A	0.152311	A	0.745254	A	-0.00136021	0.0131405	0.917557	0.00215917	0.00918585	0.814167	0.0065204	0.0114042	0.56749	0.00500982	0.0128669	0.697015	0.000941588	0.0101038	0.925752	0.00733697	0.00636231	0.248834	-0.0176742	0.00586347	0.00257625	0.0630946	0.0144971	1.35358e-05	0.0386859	0.00881684	1.14701e-05	0.0664023	0.0141861	2.87258e-06	0.0629323	0.0142837	1.05811e-05	0.0301033	0.00890535	0.000724287	0.0158211	0.00612728	0.00982191	-0.0041764
x	rs62439786	6	149913809	T	A	0.235448	A	0.938119	A	0.0325579	0.00919827	0.000401534	0.0154619	0.00647588	0.0169609	0.0225712	0.00800471	0.00480878	0.0278772	0.00902987	0.00202248	0.0182931	0.00714921	0.0105074	0.0183048	0.00448731	4.5212e-05	-0.00217688	0.00413649	0.598707	-0.00560899	0.0101251	0.579604	-0.0298579	0.00620755	1.51277e-06	-0.0253107	0.00988152	0.0104305	-0.00591268	0.0099712	0.553203	-0.0308285	0.00627335	8.93404e-07	0.00292177	0.00432206	0.499033	-0.00338354
x	rs1403797	7	17024260	T	A	0.367188	T	0.981501	T	-0.0262276	0.00786783	0.000858813	-0.0292283	0.00551069	1.13705e-07	-0.0299469	0.00683554	1.18421e-05	-0.0274711	0.00772674	0.000378165	-0.0290102	0.00608157	1.84551e-06	-0.00397886	0.00382647	0.298423	-0.010262	0.00352661	0.00361628	0.00510026	0.00864961	0.555429	-0.00833842	0.00530369	0.11591	-0.00204299	0.00848728	0.80978	0.00767615	0.00852915	0.368134	-0.010272	0.00534967	0.054846	-0.00545171	0.00368477	0.139002	-0.00592631
	rs10235785	7	17040423	A	C	0.372926	A	0.983927	A	-0.0259216	0.00784629	0.00095562	-0.0281674	0.00549455	2.96133e-07	-0.0268955	0.0068149	7.94233e-05	-0.0263316	0.00770602	0.000634044	-0.0286903	0.0060645	2.24147e-06	-0.00397534	0.00381214	0.297038	-0.010935	0.00351322	0.00185533	0.00728803	0.00859392	0.396422	-0.00904044	0.00528504	0.0871641	-0.00262924	0.00844657	0.755592	0.00995162	0.00847415	0.240266	-0.0117143	0.00533061	0.0279836	-0.0024483	0.00367077	0.504792	-0.00702432
	7:17055816_AAT_A	7	17055816	AAT	A	0.322439	A	0.951261	A	-0.0251267	0.00826061	0.0023546	-0.0276831	0.00578035	1.67831e-06	-0.0217161	0.00715297	0.00239937	-0.0239372	0.00811346	0.00317737	-0.0297362	0.00638818	3.24968e-06	-0.00577846	0.00400504	0.14908	-0.00720384	0.00369163	0.0510115	0.0079898	0.0090897	0.379413	-0.00046825	0.0055613	0.932899	0.00760161	0.00889206	0.392628	0.0104904	0.00895916	0.241643	-0.00405505	0.00561869	0.470477	-0.00658936	0.00385715	0.0875743	-0.00324026
	rs62445140	7	17057494	G	A	0.334399	A	0.986313	A	-0.0223426	0.00803583	0.00543384	-0.0259287	0.0056251	4.04442e-06	-0.0233335	0.00695897	0.000800151	-0.0212913	0.00789478	0.00700352	-0.0268643	0.00621358	1.53865e-05	-0.00454975	0.00389817	0.243153	-0.00824409	0.00359284	0.0217584	0.0120933	0.00886092	0.172332	0.00137377	0.00540704	0.799442	0.0025403	0.00865702	0.769189	0.0139573	0.00873246	0.109984	-0.000116104	0.0054657	0.983052	-0.00504876	0.00375414	0.178677	-0.00548064
	rs525277	7	17088462	A	C	0.461831	A	0.992158	A	0.021514	0.00765978	0.00497819	0.0257985	0.00535818	1.47687e-06	0.021204	0.00663141	0.0013873	0.0218613	0.00751767	0.00364057	0.0269774	0.00591551	5.11557e-06	0.0046847	0.00370203	0.205716	0.00518863	0.003412	0.128338	-0.00644956	0.00840272	0.442758	0.00394153	0.00514361	0.443502	0.00210407	0.00820803	0.797688	-0.00848111	0.00828127	0.305783	0.00484551	0.00519152	0.350642	0.00329572	0.00356496	0.35524	0.00139755
	rs117852363	7	17088849	G	A	0.469651	A	0.973609	A	-0.0217955	0.00769661	0.00463202	-0.0250839	0.00538196	3.15686e-06	-0.0215193	0.00666292	0.00124022	-0.0212902	0.00756281	0.00487953	-0.026153	0.00595146	1.11299e-05	-0.00176601	0.00372573	0.635497	-0.00723161	0.00343364	0.0351975	0.0143248	0.00844432	0.0898262	-0.00458474	0.00517421	0.375579	0.00350375	0.00826479	0.671615	0.0148686	0.00832038	0.073949	-0.00446739	0.00522211	0.39229	-0.00278942	0.00358804	0.436912	-0.00332043
	rs73073610	7	17088887	A	G	0.45277	G	0.99182	G	-0.022448	0.00765032	0.0033466	-0.02526	0.00535011	2.34708e-06	-0.020808	0.00662869	0.00169613	-0.0227531	0.00751878	0.00247909	-0.0258912	0.00591288	1.19577e-05	-0.00158182	0.00370251	0.669214	-0.00654324	0.00341227	0.0551687	0.0124644	0.00840086	0.1379	-0.00653456	0.0051443	0.203999	0.00127193	0.00822115	0.877047	0.0129096	0.00827949	0.118956	-0.0059022	0.00519144	0.25558	-0.00233537	0.00356522	0.512442	-0.00355519
	rs4324840	7	17089063	T	C	0.452823	C	0.991943	C	-0.0223645	0.00765003	0.00346494	-0.0252332	0.00535001	2.40451e-06	-0.0208371	0.00662851	0.00167035	-0.0226826	0.00751849	0.00255607	-0.0258407	0.00591274	1.24285e-05	-0.00155742	0.00370235	0.674006	-0.00652882	0.00341212	0.055696	0.0123892	0.00840069	0.140283	-0.0066297	0.00514422	0.197483	0.00117206	0.00822115	0.886634	0.012827	0.00827932	0.121326	-0.00600664	0.00519127	0.24725	-0.00233441	0.00356506	0.512597	-0.00354746
	rs4721564	7	17089962	C	T	0.45425	T	0.991597	T	-0.0227078	0.00765004	0.00299715	-0.0254353	0.00535116	2.00618e-06	-0.0203088	0.00662888	0.00218781	-0.0228813	0.00751865	0.00234252	-0.0265031	0.00591434	7.43926e-06	-0.00166595	0.00370345	0.652828	-0.00672137	0.00341308	0.0489211	0.0125725	0.00840202	0.134572	-0.00617948	0.00514523	0.22975	0.00178753	0.00822677	0.827991	0.0127986	0.00828079	0.12222	-0.00546994	0.00519147	0.292051	-0.00239185	0.00356617	0.502409	-0.0037596
	rs4721565	7	17090223	A	G	0.454187	G	0.98988	G	-0.0219782	0.00765745	0.00410599	-0.0255741	0.00535657	1.80673e-06	-0.0211299	0.00663458	0.00144963	-0.0220093	0.00752483	0.00344877	-0.0262018	0.00592131	9.66348e-06	-0.00210647	0.00370754	0.569929	-0.00659811	0.00341683	0.0534775	0.0130109	0.00841039	0.121878	-0.00587851	0.00515105	0.25378	0.00201112	0.00823122	0.806978	0.0131711	0.00828924	0.112087	-0.00547034	0.00519757	0.292583	-0.0025654	0.00357007	0.472397	-0.00374117
	rs7788577	7	17090830	C	T	0.448122	T	0.985287	T	-0.022084	0.00766801	0.00397995	-0.0251805	0.00536675	2.71172e-06	-0.0213405	0.00664729	0.00132659	-0.0218775	0.00753573	0.00369707	-0.0261449	0.0059305	1.04272e-05	-0.00217243	0.00371559	0.558765	-0.00712305	0.00342425	0.0375114	0.0135917	0.00842032	0.106508	-0.00668409	0.00516062	0.195252	0.000967588	0.00825033	0.90664	0.0135026	0.00829977	0.103779	-0.00561488	0.00520626	0.28082	-0.00264895	0.00357778	0.459064	-0.00405881
	rs1099980	7	17092182	A	T	0.454713	T	0.988788	T	-0.0208021	0.00765584	0.00658913	-0.0249035	0.00535916	3.37611e-06	-0.0211533	0.00663547	0.0014342	-0.0209423	0.00752398	0.00538296	-0.0253247	0.00592236	1.90515e-05	-0.00176151	0.00370839	0.634783	-0.00675106	0.00341754	0.0482235	0.0122798	0.00840743	0.14414	-0.00666169	0.0051529	0.196083	0.00121386	0.00822987	0.882742	0.0125011	0.00828608	0.131393	-0.0059519	0.0051995	0.252335	-0.0026797	0.00357093	0.453003	-0.00385578
	rs6965869	7	17092610	G	C	0.451144	C	0.992479	C	-0.0225455	0.00764778	0.00320161	-0.0250548	0.0053512	2.84525e-06	-0.0208397	0.00662619	0.00166185	-0.0229251	0.00751644	0.00229068	-0.0258535	0.00591479	1.23919e-05	-0.00182337	0.00370396	0.622525	-0.00669421	0.00341346	0.0498668	0.0129313	0.00839782	0.123615	-0.00647121	0.00514521	0.208499	0.00147734	0.00821908	0.857354	0.0130191	0.00827694	0.115746	-0.00571553	0.0051923	0.271	-0.00254025	0.00356655	0.476315	-0.00373321
	rs2389731	7	17092620	C	T	0.449554	T	0.992174	T	-0.0229065	0.00764737	0.0027441	-0.0249364	0.00535107	3.16694e-06	-0.0206951	0.00662602	0.00178967	-0.0232496	0.00751584	0.00198075	-0.0258991	0.00591509	1.19736e-05	-0.00199552	0.00370468	0.59013	-0.00645404	0.00341413	0.0587075	0.0127296	0.00839974	0.129666	-0.00671128	0.00514534	0.192121	0.00115286	0.00822039	0.888468	0.0128029	0.00827843	0.121989	-0.00572585	0.0051925	0.270155	-0.0027006	0.00356724	0.449017	-0.00354518
	rs546484	7	17095077	C	T	0.468013	T	0.994933	T	0.0223536	0.00763407	0.00341314	0.0266118	0.00533941	6.24284e-07	0.0231827	0.00660861	0.000452081	0.0226195	0.0074945	0.00254566	0.0272808	0.00589727	3.73649e-06	0.00483486	0.00369198	0.190348	0.00556711	0.00340267	0.101821	-0.00368537	0.00837991	0.660096	0.00306345	0.00512804	0.550247	0.000420474	0.00818529	0.959032	-0.00575638	0.00825731	0.485731	0.00430072	0.00517528	0.405969	0.00321839	0.00355536	0.365348	0.00179562
x	rs13227633	7	17096005	T	C	0.468323	C	0.995856	C	0.0224126	0.00763402	0.00332911	0.0268177	0.00533939	5.11045e-07	0.023708	0.00660968	0.000335111	0.0228795	0.00749407	0.00226778	0.0274213	0.00589646	3.31993e-06	0.0049458	0.00369144	0.180311	0.00549213	0.0034022	0.106467	-0.00401585	0.00838015	0.631794	0.0029749	0.00512795	0.561825	0.000152681	0.00818153	0.985111	-0.00607509	0.00825711	0.461896	0.0042868	0.00517559	0.407519	0.0031025	0.00355481	0.382795	0.00176626
	rs2217372	7	17098777	A	T	0.447037	T	0.995555	T	-0.0231884	0.00764254	0.0024149	-0.0263326	0.00534614	8.43348e-07	-0.0234958	0.00662116	0.000387774	-0.0236564	0.00751189	0.00163903	-0.0261066	0.00591079	1.00384e-05	-0.0013718	0.00370094	0.710889	-0.00680568	0.00341087	0.0460137	0.0106385	0.00840779	0.20577	-0.00531911	0.00514281	0.301008	0.00343581	0.00821867	0.675915	0.0109815	0.0082841	0.184979	-0.00508101	0.00519101	0.327678	-0.00252129	0.00356391	0.479288	-0.00370909
	rs1723759	7	17099444	G	A	0.469323	A	0.995505	A	0.0220865	0.00763225	0.00380895	0.0262834	0.00533898	8.54699e-07	0.0234473	0.00660738	0.000387684	0.0226012	0.00749241	0.00255919	0.0268588	0.00589624	5.24435e-06	0.00465853	0.003692	0.207026	0.00535482	0.00340273	0.115563	-0.00318942	0.00837718	0.70341	0.00324427	0.00512752	0.52692	0.000544734	0.0081784	0.946896	-0.00519772	0.00825392	0.528879	0.00451813	0.0051755	0.382675	0.00324544	0.00355535	0.361333	0.00177545
	rs11762157	7	17100190	A	G	0.469428	G	0.995536	G	0.0224228	0.00762999	0.00329824	0.0263491	0.00533827	7.99838e-07	0.0236192	0.00660576	0.000349946	0.022922	0.00749037	0.00221412	0.0269784	0.00589564	4.75052e-06	0.00470891	0.00369179	0.202132	0.00534729	0.00340253	0.116055	-0.00322484	0.0083766	0.700255	0.00310051	0.00512687	0.545343	0.000508385	0.00817758	0.950429	-0.00524637	0.00825336	0.525001	0.00445748	0.00517482	0.389032	0.00324323	0.00355515	0.361633	0.00176456
	rs1030510	7	17100273	A	G	0.44566	G	0.9963	G	-0.0234707	0.0076412	0.00213151	-0.0263835	0.0053454	8.00391e-07	-0.0238845	0.00661945	0.00030869	-0.0239383	0.00751064	0.00143796	-0.0262186	0.00591013	9.17353e-06	-0.00155789	0.00370068	0.673774	-0.00669572	0.00341065	0.0496274	0.0108687	0.00840654	0.196063	-0.00533631	0.00514176	0.29935	0.00320861	0.00821397	0.696076	0.0112105	0.00828261	0.175911	-0.00505513	0.00519057	0.330106	-0.0023887	0.0035636	0.502664	-0.00382171
	rs1963863	7	17100832	C	T	0.445707	T	0.996194	T	-0.0233949	0.00764139	0.00220397	-0.0263441	0.00534502	8.29681e-07	-0.0238383	0.00661877	0.000316637	-0.0238962	0.0075108	0.00146641	-0.0262388	0.00591035	9.03618e-06	-0.00150419	0.00370079	0.684412	-0.0068138	0.00341075	0.0457466	0.0107588	0.00840831	0.20072	-0.0053449	0.00514165	0.298562	0.00343422	0.00821501	0.67592	0.0110901	0.00828431	0.180684	-0.00520665	0.00519059	0.315819	-0.00231592	0.00356373	0.515785	-0.00390093
	rs10274310	7	17102905	G	T	0.445668	T	0.996559	T	-0.0232537	0.00764082	0.00234207	-0.0263877	0.00534414	7.92436e-07	-0.0238642	0.00661812	0.000311479	-0.0237335	0.00751023	0.00157859	-0.0261813	0.00590947	9.42455e-06	-0.00154713	0.00370005	0.675848	-0.0068342	0.00341007	0.0450593	0.010841	0.00840637	0.197196	-0.00530779	0.00514103	0.30187	0.0033555	0.00821297	0.682865	0.0111822	0.00828235	0.176988	-0.00518419	0.00518998	0.317854	-0.00235656	0.00356302	0.508362	-0.00380416
	rs7805128	7	17106017	T	G	0.449885	G	1	G	-0.022742	0.00761549	0.00282671	-0.0262082	0.00533308	8.93319e-07	-0.0230202	0.00660109	0.000488425	-0.0227901	0.00748467	0.00232981	-0.0257946	0.00589625	1.21802e-05	-0.00190107	0.00369298	0.606709	-0.00664306	0.0034036	0.050967	0.0102801	0.00838972	0.220465	-0.00416868	0.00512921	0.416374	0.00475446	0.00819481	0.561798	0.0106371	0.00826637	0.198178	-0.00424441	0.0051785	0.412434	-0.00210933	0.00355622	0.55309	-0.00345912
	rs10260449	7	17109704	G	A	0.438567	A	0.993854	A	-0.024788	0.0076505	0.00119668	-0.0246863	0.00535814	4.08799e-06	-0.0217984	0.00662945	0.00100956	-0.0244208	0.00752232	0.00117	-0.0253258	0.00592491	1.9194e-05	-0.00210858	0.003711	0.569902	-0.00584463	0.00342051	0.0875089	0.0130625	0.00842219	0.120925	-0.00194819	0.00515302	0.705381	0.00579252	0.00824358	0.482268	0.013547	0.00830073	0.102686	-0.00214047	0.00520148	0.680698	-0.00302683	0.00357376	0.397019	-0.00298222
	rs4265080	7	17110503	A	T	0.439664	T	0.993555	T	-0.0255406	0.00764898	0.000841806	-0.0246017	0.00535647	4.37935e-06	-0.0215201	0.00662753	0.00116697	-0.0249874	0.0075213	0.000894255	-0.0257388	0.00592357	1.39435e-05	-0.00219918	0.00370982	0.553315	-0.00576156	0.00341941	0.0919992	0.0129061	0.00842303	0.125476	-0.00154698	0.00515183	0.763966	0.00601515	0.00824506	0.465675	0.0134708	0.00830135	0.104661	-0.001928	0.00519991	0.710805	-0.00318636	0.00357272	0.37247	-0.00276896
	rs4513877	7	17110784	T	C	0.438739	C	0.993015	C	-0.0262573	0.00765317	0.000602556	-0.0252823	0.00536078	2.40824e-06	-0.0218781	0.00663133	0.000970516	-0.0255676	0.00752585	0.000681528	-0.0267588	0.00592802	6.37666e-06	-0.00291616	0.0037121	0.432115	-0.00570104	0.00342146	0.0956643	0.0137753	0.00843783	0.102575	-0.000913338	0.00515607	0.8594	0.0067832	0.00825798	0.411419	0.0144385	0.00831485	0.0824941	-0.00127821	0.00520427	0.805986	-0.00327135	0.00357495	0.360153	-0.00222279
	rs6980114	7	17111141	G	A	0.436227	A	0.992989	A	-0.0264134	0.00766437	0.000569361	-0.0257104	0.00536559	1.65712e-06	-0.0220646	0.00663583	0.000884787	-0.0253437	0.00753689	0.000773154	-0.0263933	0.0059343	8.70176e-06	-0.00370889	0.00371417	0.318	-0.00542574	0.00342344	0.112997	0.0142905	0.00844469	0.090612	-0.000674669	0.0051598	0.89597	0.00679638	0.00825919	0.41058	0.0148768	0.00832252	0.0738629	-0.000985969	0.00520947	0.849886	-0.00407375	0.00357685	0.254739	-0.00245419
	rs10273303	7	17112875	G	T	0.434887	T	0.992831	T	-0.025954	0.00766719	0.000712727	-0.0258978	0.00536664	1.39826e-06	-0.0224615	0.00663702	0.000714385	-0.0252352	0.00753943	0.000817759	-0.0266245	0.00593597	7.29703e-06	-0.00351846	0.00371447	0.343524	-0.0054589	0.00342377	0.110846	0.0145107	0.00844507	0.0857662	-0.000853257	0.00516054	0.868675	0.00660671	0.00825694	0.423637	0.0150458	0.00832306	0.0706629	-0.00106929	0.00521054	0.837403	-0.00377926	0.00357709	0.290734	-0.00284948
	rs10243674	7	17112981	A	G	0.43543	G	0.992578	G	-0.0262021	0.00766685	0.000632836	-0.0260995	0.00536606	1.15416e-06	-0.0227342	0.00663593	0.000613368	-0.0255173	0.00753895	0.000713525	-0.0269453	0.00593602	5.65669e-06	-0.00368037	0.00371452	0.321781	-0.00551348	0.00342378	0.107325	0.0147747	0.00844647	0.0802675	-0.000582624	0.00516017	0.910104	0.00693789	0.00825839	0.400859	0.0153243	0.00832426	0.0656458	-0.000879563	0.0052102	0.865942	-0.00357567	0.00357714	0.317511	-0.00287969
	rs7790632	7	17113837	C	T	0.437869	T	0.992811	T	-0.0263573	0.00766733	0.000587854	-0.0261793	0.00536571	1.06872e-06	-0.0223558	0.00663568	0.00075507	-0.025483	0.00753938	0.000725952	-0.0271142	0.00593597	4.94033e-06	-0.00371928	0.00371444	0.316682	-0.00552611	0.00342369	0.106513	0.0148043	0.00844757	0.0797021	-0.000241359	0.00516056	0.962697	0.00700967	0.00826105	0.396156	0.0153265	0.00832561	0.0656503	-0.000604078	0.00521004	0.907697	-0.00370293	0.00357707	0.300584	-0.00274849
	rs7790947	7	17114040	C	T	0.43562	T	0.992391	T	-0.0262334	0.00766781	0.000624378	-0.0261444	0.0053668	1.11003e-06	-0.0227799	0.00663639	0.000598503	-0.0255454	0.00753954	0.000704581	-0.0270001	0.0059369	5.43184e-06	-0.00374682	0.00371498	0.313183	-0.0054772	0.00342422	0.109701	0.0147694	0.00844757	0.0804158	-0.000581586	0.0051609	0.910276	0.00690776	0.00825922	0.402955	0.0152892	0.00832537	0.0663016	-0.000870877	0.00521092	0.867272	-0.00358619	0.00357759	0.31615	-0.00289522
	rs4721566	7	17114440	C	T	0.436128	T	0.993078	T	-0.0260843	0.00766837	0.000671115	-0.026096	0.00536676	1.16159e-06	-0.0226867	0.00663661	0.000630532	-0.0254513	0.00754012	0.000738022	-0.0269112	0.00593684	5.83005e-06	-0.00361189	0.00371474	0.330897	-0.0054728	0.00342401	0.109965	0.0145533	0.00844848	0.0849753	-0.000703076	0.00516097	0.89164	0.00682055	0.0082581	0.408856	0.0150499	0.00832629	0.0706942	-0.00100749	0.00521124	0.846701	-0.00365096	0.00357735	0.307458	-0.00284253
	rs6461295	7	17118311	A	G	0.436197	G	0.991403	G	-0.0257703	0.00767151	0.000782826	-0.0261807	0.00536864	1.08182e-06	-0.022527	0.00663986	0.000692827	-0.02528	0.00754332	0.000805409	-0.026909	0.00593887	5.88352e-06	-0.00389028	0.00371647	0.295209	-0.00560681	0.00342558	0.101686	0.0146297	0.00844996	0.0834067	-0.000439018	0.00516274	0.932233	0.00754361	0.00826403	0.361343	0.0150957	0.00832792	0.0698959	-0.000844006	0.00521282	0.871377	-0.00351076	0.00357902	0.32663	-0.00270836
	rs1997092	7	17118788	T	C	0.436221	C	0.991504	C	-0.025799	0.00767087	0.000771509	-0.0262725	0.00536837	9.90753e-07	-0.0226158	0.00663957	0.000659395	-0.0253261	0.00754273	0.000787099	-0.0269531	0.00593841	5.67081e-06	-0.00388761	0.00371625	0.295511	-0.00565195	0.00342538	0.0989408	0.0146183	0.00844993	0.0836453	-0.000457362	0.00516241	0.929404	0.0075044	0.00826371	0.363827	0.0150839	0.00832779	0.0701104	-0.000861841	0.00521251	0.868676	-0.00353177	0.00357881	0.323716	-0.00272017
	rs6976367	7	17119065	T	C	0.437604	C	0.990851	C	-0.0259691	0.00767384	0.000715209	-0.0260358	0.0053708	1.25216e-06	-0.0229208	0.00664275	0.000560155	-0.0255722	0.00754559	0.000702422	-0.0268171	0.00594108	6.37995e-06	-0.00387511	0.0037174	0.297218	-0.00574535	0.00342643	0.0935892	0.0146463	0.00845451	0.0832228	-0.000521525	0.0051646	0.919566	0.00724944	0.00826878	0.380645	0.0150584	0.00833217	0.0707338	-0.000749024	0.00521447	0.885782	-0.00352905	0.00357996	0.324243	-0.00266778
	rs6956289	7	17119135	A	G	0.43619	G	0.991336	G	-0.0258392	0.00767165	0.000757934	-0.0261885	0.00536887	1.07498e-06	-0.0226357	0.00664021	0.000652981	-0.0253892	0.00754343	0.00076447	-0.0269257	0.00593894	5.80714e-06	-0.00385928	0.00371632	0.299054	-0.00566551	0.00342544	0.0981395	0.0145617	0.00845117	0.0848954	-0.000413798	0.00516281	0.936118	0.00735417	0.00826491	0.373578	0.0150197	0.00832896	0.0713522	-0.000754501	0.00521292	0.884919	-0.00354377	0.00357886	0.32208	-0.00273031
	rs6948384	7	17120665	T	C	0.437967	C	0.991349	C	-0.0256744	0.00767309	0.000821016	-0.0259824	0.00536991	1.31104e-06	-0.0219613	0.00664201	0.000945808	-0.0250099	0.00754522	0.000918755	-0.0266161	0.00593961	7.44091e-06	-0.00370502	0.00371673	0.31884	-0.00569631	0.00342582	0.0963632	0.0143616	0.00845223	0.0893037	-0.000398777	0.00516428	0.93845	0.00732531	0.00826774	0.375621	0.014819	0.00833032	0.0752651	-0.000783389	0.00521378	0.880565	-0.00398729	0.00357929	0.265286	-0.00247524
	rs7799920	7	17121342	A	G	0.437134	G	0.991385	G	-0.0256133	0.00767442	0.000846633	-0.0260959	0.00537086	1.18372e-06	-0.0224456	0.00664271	0.000728262	-0.025096	0.0075461	0.000883165	-0.026635	0.00594047	7.35274e-06	-0.00396046	0.00371748	0.286714	-0.00547031	0.00342651	0.110387	0.0147963	0.00845132	0.0800002	-0.000484488	0.00516459	0.925261	0.00699533	0.00826567	0.397387	0.0152046	0.00832952	0.0679557	-0.000639786	0.00521443	0.902349	-0.00372386	0.00357994	0.298248	-0.00260436
	rs2389707	7	17124183	A	G	0.43594	G	0.98935	G	-0.0261974	0.00768049	0.000648519	-0.0261667	0.00537509	1.12916e-06	-0.023063	0.00664803	0.000522699	-0.0255532	0.00755188	0.000716232	-0.0266693	0.0059458	7.29291e-06	-0.00398992	0.00372073	0.283565	-0.00556216	0.00342953	0.10484	0.0150541	0.00845751	0.0750945	-0.000420289	0.00516832	0.935187	0.00678622	0.00826893	0.411831	0.01545	0.00833534	0.0638151	-0.000581318	0.00521872	0.911307	-0.00378147	0.00358311	0.291263	-0.00281099
	rs201800580	7	17125259	C	T	0.434271	T	0.982077	T	-0.0266044	0.00770695	0.000557379	-0.0259814	0.00539239	1.45206e-06	-0.0222702	0.00666975	0.000841665	-0.0261571	0.00757739	0.000557337	-0.0264401	0.00596475	9.32373e-06	-0.00380855	0.00373166	0.307443	-0.00534662	0.00343947	0.120071	0.0140985	0.00848874	0.096757	-0.00162189	0.00518542	0.75445	0.00437417	0.00829615	0.598023	0.0144492	0.00836532	0.0841318	-0.00154976	0.00523586	0.767239	-0.00445036	0.00359352	0.215556	-0.0022664
	rs373832580	7	17125260	TTC	T	0.434271	T	0.982077	T	-0.0266044	0.00770695	0.000557379	-0.0259814	0.00539239	1.45206e-06	-0.0222702	0.00666975	0.000841665	-0.0261571	0.00757739	0.000557337	-0.0264401	0.00596475	9.32373e-06	-0.00380855	0.00373166	0.307443	-0.00534662	0.00343947	0.120071	0.0140985	0.00848874	0.096757	-0.00162189	0.00518542	0.75445	0.00437417	0.00829615	0.598023	0.0144492	0.00836532	0.0841318	-0.00154976	0.00523586	0.767239	-0.00445036	0.00359352	0.215556	-0.0022664
	rs6974905	7	17127388	A	G	0.473053	A	0.984651	A	0.0235927	0.00766573	0.00208843	0.0242634	0.00535795	5.95106e-06	0.0205418	0.00662892	0.00194437	0.023354	0.00752641	0.00191812	0.025817	0.00592033	1.29864e-05	0.00581566	0.00370387	0.116381	0.00498957	0.00341394	0.143873	-0.00569612	0.00840132	0.497777	-0.000357427	0.00514389	0.944603	-0.00221314	0.00820757	0.787435	-0.00791837	0.0082824	0.339058	0.00133536	0.00519328	0.797077	0.00399425	0.00356694	0.262802	0.000826799
	rs11763852	7	17194851	G	A	0.472581	A	0.989808	A	0.0182057	0.0076016	0.0166288	0.0246715	0.00534675	3.95154e-06	0.0229182	0.00661785	0.000534616	0.017187	0.00745756	0.0211943	0.0170492	0.00588378	0.00376103	0.00868392	0.00370545	0.0191025	0.00159773	0.00341504	0.639892	-0.00870979	0.0083803	0.298669	0.00847428	0.00513045	0.0985873	0.00861828	0.0081782	0.291979	-0.00678285	0.00825736	0.411409	0.00507626	0.00517877	0.326988	0.00137237	0.00356834	0.700537	0.00620404
	rs11772495	7	17196492	A	G	0.31586	A	0.996395	A	-0.0309152	0.00815556	0.000150588	-0.0328255	0.0057617	1.22316e-08	-0.026148	0.00713623	0.000248526	-0.0286104	0.00800228	0.000350478	-0.031908	0.00633404	4.73093e-07	-0.0137179	0.00400383	0.000612322	-0.00195833	0.00369065	0.595684	-0.00176431	0.00904507	0.845349	-0.0113107	0.00553381	0.0409638	-0.00868208	0.00884854	0.32651	-0.00376391	0.00891282	0.672808	-0.0114831	0.00558401	0.0397448	-0.00482897	0.00385602	0.210455	-0.00136984
	rs10251925	7	17197868	C	G	0.264422	G	0.987254	G	-0.0232141	0.00855355	0.00665272	-0.0289737	0.00603524	1.58422e-06	-0.0279984	0.00747213	0.000179202	-0.0205203	0.00839768	0.0145493	-0.0233324	0.00662816	0.000431586	-0.00550011	0.00419884	0.190228	-0.00404195	0.00386955	0.296231	0.0201395	0.00945106	0.0331057	-0.0125114	0.00580538	0.0311539	-0.00485275	0.00929276	0.60153	0.0196018	0.00931606	0.0353814	-0.00960401	0.00585382	0.100876	-0.00522071	0.00404293	0.196595	-0.000437166
	rs62444511	7	17198892	G	C	0.47543	C	0.991029	C	0.0200376	0.00759912	0.00837373	0.0248528	0.00534345	3.30837e-06	0.0212026	0.00661315	0.00134645	0.019066	0.00745588	0.0105579	0.0181003	0.00587988	0.00208258	0.0091784	0.00370211	0.0131677	0.00148637	0.00341191	0.663098	-0.00766729	0.00838444	0.360482	0.00789531	0.00512799	0.12365	0.00786867	0.00817304	0.335678	-0.00598227	0.00826009	0.468927	0.00499086	0.00517686	0.335014	0.0010517	0.00356505	0.767991	0.00630796
	7:17198979_AT_A	7	17198979	AT	A	0.499585	AT	0.984483	AT	-0.019993	0.00760942	0.0086092	-0.0259597	0.00536036	1.28251e-06	-0.0248587	0.0066311	0.000177939	-0.0193224	0.00746722	0.00966927	-0.0178632	0.00589359	0.00243905	-0.00686678	0.00371425	0.0644935	-0.00211553	0.00342313	0.53657	0.0096283	0.00840023	0.251727	-0.00822765	0.0051411	0.109522	-0.00322786	0.00818074	0.693165	0.00870846	0.00827878	0.292855	-0.00509124	0.00519397	0.32698	-0.000208935	0.00357716	0.953424	-0.00523128
	rs66899436	7	17199229	T	C	0.463225	C	0.993314	C	0.0212903	0.00759682	0.00507445	0.0257592	0.00534295	1.43048e-06	0.0224051	0.00661287	0.000704502	0.019927	0.00745346	0.00751049	0.0186317	0.00587692	0.00152356	0.00905729	0.00370269	0.014441	0.00110242	0.00341252	0.746656	-0.00807622	0.00837105	0.334665	0.00748155	0.00512568	0.144399	0.00900466	0.00816901	0.270344	-0.00557781	0.00824855	0.49891	0.00407172	0.0051734	0.431255	0.000404015	0.00356578	0.90979	0.00574573
	rs1464907	7	17199435	A	G	0.38556	A	0.991449	A	-0.0290322	0.00776657	0.000185839	-0.0353648	0.00548674	1.16006e-10	-0.0261839	0.00679273	0.000116064	-0.0253155	0.00762668	0.000903543	-0.0321252	0.00603625	1.03016e-07	-0.0113769	0.0038125	0.00284454	-0.00234553	0.00351414	0.504483	0.00590856	0.00860417	0.492273	-0.014255	0.00527459	0.00688186	-0.0102316	0.008437	0.225252	0.00456117	0.00847976	0.590659	-0.0126829	0.00531722	0.01707	-0.00564224	0.00367115	0.124317	-0.00175989
	rs10499488	7	17200761	C	G	0.282005	C	0.986488	C	-0.0289656	0.00840176	0.000566619	-0.0311939	0.00593788	1.4981e-07	-0.030791	0.00734382	2.76193e-05	-0.0253147	0.00824493	0.00214032	-0.0276679	0.00652162	2.21426e-05	-0.00776355	0.00413527	0.0604659	-0.00240902	0.00381102	0.52731	0.0139455	0.00930112	0.1338	-0.0139887	0.00571175	0.0143232	-0.00908117	0.00914598	0.320762	0.013655	0.00916975	0.136465	-0.0116451	0.00575609	0.043067	-0.00630088	0.00398219	0.113591	1.36514e-05
	rs10264847	7	17201164	G	A	0.263068	A	0.986859	A	-0.0248074	0.00857185	0.00380637	-0.0292417	0.00604562	1.32219e-06	-0.0275427	0.00748506	0.000233846	-0.0215914	0.00841454	0.0102945	-0.0240689	0.00663955	0.000289152	-0.00649215	0.00420743	0.122829	-0.00466601	0.00387747	0.228838	0.018748	0.00947511	0.0478668	-0.013007	0.00581601	0.0253279	-0.00671309	0.00930917	0.470838	0.0181386	0.00934031	0.0521518	-0.00985335	0.00586354	0.0928755	-0.00551253	0.0040514	0.173628	-0.00083169
	rs74961779	7	17201662	T	C	0.313132	T	0.992531	T	-0.0333368	0.00816882	4.49882e-05	-0.0327859	0.00577139	1.34665e-08	-0.0259213	0.00714636	0.000286885	-0.0308911	0.0080157	0.00011656	-0.0333942	0.00634732	1.43715e-07	-0.015153	0.00401295	0.000159415	-0.00213867	0.00369888	0.563135	-0.00317092	0.00905632	0.726242	-0.0112446	0.00554448	0.0425573	-0.00812052	0.00885792	0.359281	-0.0049945	0.00892268	0.575653	-0.0115355	0.00559551	0.0392534	-0.00508603	0.00386471	0.188171	-0.00162876
	rs62444514	7	17202017	G	C	0.463212	C	0.992326	C	0.0206449	0.00759755	0.00658605	0.0250621	0.00534445	2.74585e-06	0.0228459	0.0066138	0.000552373	0.0193722	0.00745249	0.00934315	0.0183425	0.00587821	0.00180688	0.00959584	0.00370377	0.00957561	0.00129238	0.00341358	0.704987	-0.00896761	0.00836819	0.283898	0.00727288	0.00512645	0.155991	0.00842845	0.00817051	0.302283	-0.00659398	0.00824676	0.42396	0.00400829	0.0051738	0.438503	0.00109934	0.00356694	0.757929	0.00566851
	rs146390944	7	17202109	G	C	0.263489	C	0.982369	C	-0.0251401	0.00859103	0.00343308	-0.0299132	0.00605485	7.8164e-07	-0.0297048	0.00749732	7.44437e-05	-0.0221057	0.0084318	0.0087542	-0.0241766	0.00664957	0.000277371	-0.00516352	0.00421389	0.220443	-0.00472934	0.00388337	0.223286	0.0199589	0.0094865	0.035396	-0.0127031	0.00582431	0.0291832	-0.0041991	0.00931398	0.65211	0.0191472	0.00935066	0.0406013	-0.00997836	0.00587272	0.0893041	-0.00520545	0.00405756	0.199528	-0.000924872
	rs4721580	7	17208888	T	C	0.45252	C	0.979798	C	0.020093	0.00766918	0.00879926	0.0265074	0.00538929	8.7409e-07	0.0215775	0.00666401	0.00120511	0.0183588	0.00751874	0.0146232	0.0203337	0.00593193	0.000608885	0.00990636	0.00373311	0.00796363	0.000605854	0.00344071	0.860228	-0.0115302	0.00845231	0.172536	0.00568326	0.0051648	0.271169	0.00553042	0.00822682	0.501436	-0.00867528	0.00832791	0.297556	0.00266225	0.00521782	0.609898	0.00202528	0.00359522	0.573213	0.00453425
x	rs4721581	7	17208899	C	G	0.446741	G	0.980436	G	0.0208728	0.00767368	0.00653175	0.027052	0.0053918	5.25555e-07	0.0225378	0.00666863	0.000726452	0.0196869	0.00752322	0.00888027	0.0209023	0.00593479	0.000428667	0.00922908	0.00373648	0.0135129	0.000974477	0.00344374	0.7772	-0.0112606	0.00845509	0.182933	0.00518771	0.00516829	0.315498	0.00525549	0.00822482	0.522843	-0.00844028	0.00833021	0.310968	0.00195479	0.0052227	0.708191	0.00159992	0.00359849	0.656603	0.00477076
	rs55699764	7	17209793	G	A	0.453179	A	0.98916	A	0.0188263	0.00763418	0.013668	0.0240877	0.00536071	7.0221e-06	0.0192976	0.00663441	0.00363136	0.017723	0.0074872	0.0179349	0.0178036	0.00590193	0.00255775	0.00929894	0.0037149	0.0123107	0.00103834	0.00342392	0.761692	-0.00980295	0.00840467	0.243477	0.00664935	0.00513987	0.195779	0.00856367	0.00819489	0.296032	-0.00707543	0.00828138	0.392904	0.00355903	0.00519123	0.492977	0.0016091	0.00357777	0.652892	0.00499011
	rs11979091	7	17209964	G	C	0.399632	G	0.987081	G	-0.0267891	0.00775283	0.000550427	-0.0324964	0.00546297	2.71997e-09	-0.022771	0.00677285	0.000774301	-0.0241685	0.00761469	0.00150564	-0.0305013	0.00601686	4.00586e-07	-0.0113869	0.00379397	0.00268875	-0.00197618	0.00349752	0.57206	0.00845226	0.00856477	0.32372	-0.0123936	0.00525217	0.018292	-0.00874188	0.00840873	0.298527	0.00691252	0.00844279	0.412939	-0.0108394	0.00529574	0.0406804	-0.00691116	0.00365347	0.058537	-0.000558863
	rs796354592	7	17218443	A	AGC	0.223926	A	0.971198	A	-0.0357758	0.00916661	9.53264e-05	-0.0302398	0.00646466	2.90682e-06	-0.029134	0.0079909	0.000266821	-0.0325468	0.00899554	0.000297315	-0.0323499	0.00710954	5.37094e-06	-0.00978314	0.00450791	0.0299925	-0.002559	0.00415491	0.537962	0.00966885	0.0101201	0.339382	-0.0040865	0.00621233	0.510666	-0.00149278	0.0099334	0.880546	0.00809671	0.00998294	0.417342	-0.00472333	0.00627027	0.451278	-0.0041406	0.00434086	0.340154	0.00135348
	rs62444518	7	17218444	A	T	0.223926	A	0.971197	A	-0.0357759	0.00916661	9.53231e-05	-0.0302397	0.00646466	2.907e-06	-0.0291322	0.00799089	0.000267052	-0.0325469	0.00899555	0.000297309	-0.0323503	0.00710954	5.36978e-06	-0.00978344	0.00450792	0.0299876	-0.00255899	0.00415491	0.537965	0.00966682	0.0101201	0.339483	-0.00408769	0.00621233	0.510543	-0.00149472	0.00993339	0.880392	0.00809471	0.00998293	0.417457	-0.00472392	0.00627027	0.451221	-0.00414117	0.00434087	0.340088	0.00135311
	rs10950649	7	17219748	A	G	0.271425	G	0.98217	G	-0.0329531	0.00857574	0.000122045	-0.0276483	0.00601941	4.37339e-06	-0.0214094	0.00745475	0.00408227	-0.0276127	0.0084145	0.00103367	-0.0306376	0.00662952	3.82065e-06	-0.0115058	0.0041857	0.0059816	0.00024283	0.00385814	0.949815	0.0121184	0.00944714	0.199588	-0.0079993	0.0057815	0.166484	-0.0116637	0.00926934	0.20829	0.0083321	0.00931904	0.371281	-0.00676477	0.00583488	0.24631	-0.00306058	0.00402982	0.447565	-0.000285548
	rs12669663	7	17219888	A	G	0.270854	G	0.982578	G	-0.0322592	0.00857795	0.000169826	-0.0271853	0.00601923	6.30037e-06	-0.0208593	0.00745485	0.00514314	-0.0268764	0.0084164	0.00140801	-0.0302033	0.00662983	5.23378e-06	-0.0111433	0.0041866	0.00777663	-0.000228698	0.00385896	0.952742	0.0122668	0.00944644	0.194106	-0.00796912	0.0057816	0.168097	-0.0114659	0.00926989	0.216138	0.00853389	0.00931921	0.359817	-0.00663135	0.00583455	0.255724	-0.00283213	0.00403076	0.482289	-0.000588835
	rs10279334	7	17220104	G	C	0.270444	C	0.983136	C	-0.0322995	0.0085776	0.000166561	-0.026963	0.00601984	7.51138e-06	-0.0204361	0.00745432	0.00611848	-0.0269293	0.00841594	0.00137688	-0.0303946	0.00663074	4.5745e-06	-0.011169	0.0041866	0.00763586	-0.000364047	0.0038589	0.92484	0.0123663	0.00944699	0.19054	-0.00795358	0.0057823	0.168979	-0.0111862	0.0092719	0.22765	0.00860969	0.00931949	0.35558	-0.00659859	0.00583516	0.258129	-0.00302707	0.00403077	0.45266	-0.000540254
	rs10249730	7	17220220	A	T	0.270758	T	0.983572	T	-0.0322666	0.00857573	0.000168586	-0.0269946	0.00601859	7.29706e-06	-0.0206252	0.00745219	0.00564864	-0.0269353	0.00841416	0.00137025	-0.0303485	0.00662973	4.71322e-06	-0.0112163	0.00418576	0.00737136	-0.000121897	0.00385812	0.974795	0.0120341	0.0094458	0.202671	-0.00838898	0.00578068	0.146726	-0.0116142	0.00926837	0.210181	0.00826074	0.00931823	0.37535	-0.00703493	0.00583399	0.227878	-0.00304025	0.00402996	0.450603	-0.000387738
	rs1464906	7	17221063	G	A	0.339631	G	0.993085	G	-0.0313254	0.00798768	8.81633e-05	-0.036363	0.00562192	9.99497e-11	-0.0205781	0.00694729	0.00305801	-0.0266844	0.00783484	0.000660538	-0.0372763	0.00619869	1.82662e-09	-0.01641	0.0039065	2.66283e-05	-0.000588036	0.0036	0.870248	0.00639383	0.00884745	0.469887	-0.0125392	0.00540286	0.0202981	-0.00705033	0.00860584	0.412652	0.00379324	0.00870794	0.663126	-0.00872609	0.00546278	0.110188	-0.00249065	0.00376124	0.507852	-0.00435436
	rs10257408	7	17221825	A	C	0.261045	C	0.990987	C	-0.0299229	0.008587	0.000493597	-0.0244103	0.00603507	5.24412e-05	-0.0192506	0.00745573	0.0098271	-0.0253195	0.00843217	0.00267819	-0.0271964	0.00666267	4.4733e-05	-0.0085683	0.00420479	0.0415772	0.00128182	0.00387502	0.740803	0.0134764	0.00945269	0.153977	-0.00542152	0.0058052	0.350355	-0.00374451	0.00924855	0.685573	0.0113866	0.00932685	0.222158	-0.00402604	0.0058623	0.492231	-0.00244029	0.00404914	0.54673	-0.00143184
	rs12699831	7	17222582	T	C	0.313086	C	0.991991	C	-0.0248725	0.00814759	0.00227001	-0.0272464	0.0057303	1.99068e-06	-0.0172084	0.00708973	0.0152191	-0.0215817	0.00800067	0.00699105	-0.028548	0.00632071	6.29812e-06	-0.0100031	0.00398224	0.0120089	0.00110953	0.00367007	0.76241	0.0105174	0.0090104	0.243119	-0.00667623	0.00550728	0.225418	-0.0105591	0.00879888	0.230133	0.00699137	0.00888425	0.431325	-0.00377418	0.00556286	0.497482	-0.00209431	0.00383498	0.584992	-0.00394053
	rs574906524	7	17222663	C	CA	0.330669	CA	0.96879	CA	-0.0277736	0.00812206	0.000628324	-0.0260463	0.00571832	5.2506e-06	-0.0193205	0.00707	0.0062839	-0.0245475	0.00797862	0.0020955	-0.028137	0.00630556	8.1271e-06	-0.0090636	0.00397249	0.0225151	0.00169828	0.00366138	0.642767	0.0108888	0.00897455	0.225027	-0.00726625	0.00549175	0.185799	-0.0110378	0.00875239	0.207277	0.00674221	0.00885178	0.446259	-0.00523174	0.00555116	0.345961	-0.00233288	0.00382596	0.542028	-0.00310168
	rs10261943	7	17223092	A	G	0.280645	G	0.991986	G	-0.0283562	0.00842717	0.000767025	-0.0306216	0.00591864	2.30105e-07	-0.0223433	0.00732549	0.00228938	-0.024554	0.00826717	0.00298007	-0.0321019	0.00652589	8.71786e-07	-0.00894623	0.00411661	0.0297669	-0.000860449	0.00379438	0.820603	0.00707232	0.0092967	0.446824	-0.0102776	0.00568912	0.0708384	-0.0096924	0.00909456	0.286553	0.00416898	0.00916786	0.649301	-0.00862439	0.00574713	0.133452	-0.00366808	0.00396443	0.35484	-0.00335851
	rs201197073	7	17223276	GA	G	0.284458	G	0.97753	G	-0.0265926	0.00845189	0.00165522	-0.0299807	0.00593563	4.4073e-07	-0.0221637	0.00735257	0.00257641	-0.0237445	0.00829367	0.00420024	-0.0308463	0.00654192	2.42111e-06	-0.00836531	0.00413061	0.0428488	-0.00100018	0.00380731	0.792783	0.007083	0.00932857	0.447693	-0.0105299	0.0057036	0.0648694	-0.00966495	0.00912086	0.289312	0.00438295	0.00919899	0.633751	-0.00911116	0.00576338	0.113912	-0.00389142	0.00397761	0.327912	-0.00341246
	rs12333560	7	17226315	T	G	0.261057	G	0.994976	G	-0.0299573	0.00856802	0.000472412	-0.0243744	0.00602343	5.20263e-05	-0.0198871	0.00744257	0.00754149	-0.0259616	0.00841317	0.00203198	-0.0264459	0.00664812	6.96049e-05	-0.00804739	0.00419708	0.0551921	0.00106013	0.00386799	0.784024	0.0128871	0.00943124	0.171818	-0.00628934	0.00579393	0.277702	-0.00356452	0.0092292	0.699335	0.0107622	0.00930397	0.247392	-0.0051707	0.00585025	0.376784	-0.00208188	0.00404178	0.606491	-0.00160608
	rs1880640	7	17227043	C	A	0.28194	A	0.99443	A	-0.0271377	0.00842263	0.00127465	-0.0299881	0.00591587	4.00809e-07	-0.0220261	0.00732381	0.00263605	-0.0238436	0.00826343	0.00391182	-0.0314829	0.00652118	1.38439e-06	-0.00854077	0.00411554	0.0379654	-0.00134058	0.00379337	0.723789	0.00953024	0.00930014	0.305496	-0.0100423	0.0056867	0.0774131	-0.00936014	0.00909585	0.303463	0.00643492	0.00917094	0.482895	-0.00827506	0.00574436	0.149716	-0.00332144	0.00396333	0.402009	-0.00330854
	rs10231505	7	17228014	G	C	0.260606	C	0.994509	C	-0.0301564	0.00857581	0.000438157	-0.024617	0.00602838	4.44113e-05	-0.0205481	0.00744785	0.00580191	-0.0262006	0.00842013	0.00186238	-0.0263734	0.00665411	7.3963e-05	-0.00812059	0.00420084	0.0532276	0.00126843	0.00387146	0.743187	0.0132837	0.00943948	0.159368	-0.00623047	0.00579816	0.282575	-0.00330992	0.00923271	0.719973	0.0110872	0.00931159	0.233787	-0.0048031	0.00585588	0.412095	-0.00208282	0.00404532	0.606643	-0.00153726
	7:17228982_CT_C	7	17228982	CT	C	0.305157	CT	0.972935	CT	-0.021285	0.00834717	0.0107794	-0.0248342	0.00585896	2.25156e-05	-0.016723	0.00725818	0.0212269	-0.0185826	0.00819833	0.0234209	-0.0228136	0.00646329	0.000416362	-0.00867207	0.00407141	0.0331744	0.000897266	0.00375262	0.811026	0.0116578	0.00919941	0.205084	-0.00490489	0.00562393	0.383131	-0.0072549	0.008983	0.419314	0.00716765	0.00907241	0.429507	-0.00333153	0.00568229	0.557676	-0.00135295	0.00392112	0.730063	-0.00252615
	7:17237553_GAAAT_G	7	17237553	GAAAT	G	0.214832	G	0.994567	G	-0.0282681	0.009172	0.00205844	-0.0265791	0.00643679	3.64405e-05	-0.0230226	0.00797232	0.00388151	-0.0248231	0.00900384	0.00583834	-0.0270574	0.00709817	0.000138063	-0.00497961	0.00449386	0.267824	-0.00506082	0.0041415	0.221718	0.0133867	0.0100875	0.184502	-0.00946001	0.00619293	0.126629	0.000218135	0.00987455	0.982376	0.011724	0.00995025	0.238704	-0.00918423	0.00625748	0.142185	-0.00387151	0.00432702	0.370933	-0.00216817
	rs10254943	7	17238893	C	T	0.213871	T	0.997593	T	-0.0280428	0.00916285	0.00221215	-0.0270117	0.0064304	2.66523e-05	-0.0229923	0.007962	0.00388214	-0.0246512	0.00899391	0.00613171	-0.0274014	0.007091	0.000111563	-0.00480378	0.00448894	0.28456	-0.0048624	0.00413694	0.239853	0.0132015	0.0100788	0.190265	-0.00907162	0.00618669	0.142567	0.000440777	0.00986526	0.964363	0.0114747	0.00994103	0.248399	-0.00867234	0.00625053	0.165307	-0.00343501	0.00432217	0.426766	-0.00226124
	rs10274854	7	17248878	G	A	0.210885	A	0.993973	A	-0.0292718	0.00921724	0.00149626	-0.0264337	0.0064649	4.34103e-05	-0.0226273	0.00800587	0.00471079	-0.0252251	0.00904755	0.00530618	-0.0274218	0.00713365	0.000121184	-0.00464165	0.00451454	0.303878	-0.00436218	0.00416063	0.294437	0.0124756	0.0101333	0.218279	-0.0103412	0.00622044	0.096425	-0.00193661	0.00991325	0.845116	0.0103726	0.00999477	0.299372	-0.00922122	0.00628577	0.142381	-0.00418012	0.00434673	0.336218	-0.00194728
	rs1859022	7	17273749	T	G	0.297788	T	0.981519	T	-0.0192608	0.00828995	0.0201662	-0.0249663	0.00583109	1.85828e-05	-0.0144881	0.00722153	0.0448379	-0.0170603	0.00814474	0.0362123	-0.0254098	0.00643352	7.83833e-05	-0.00813342	0.00405901	0.0450941	-0.00123585	0.0037406	0.741108	0.01324	0.00919741	0.150014	-0.00592585	0.00560518	0.29042	-0.00861724	0.00895886	0.336125	0.00931687	0.00906626	0.304129	-0.00324671	0.00566569	0.566615	-0.0026207	0.00390833	0.502514	-0.00445861
	rs56050671	7	17275340	G	A	0.261884	G	0.981226	G	-0.0233434	0.00863011	0.00683768	-0.0291917	0.00606064	1.4635e-06	-0.0200915	0.00751132	0.00747996	-0.0202459	0.00847124	0.0168573	-0.0308674	0.00668444	3.88734e-06	-0.00737612	0.00422249	0.0806631	-0.00363991	0.00389167	0.349631	0.0105485	0.00954373	0.269051	-0.0106454	0.00582843	0.0677848	-0.00821594	0.00932103	0.378087	0.00677376	0.00940953	0.471604	-0.00840753	0.00589048	0.153495	-0.00409674	0.00406574	0.313637	-0.00402782
	rs55954808	7	17276144	G	C	0.297482	G	0.968611	G	-0.0187343	0.00834617	0.0247993	-0.0248015	0.00587275	2.41242e-05	-0.0161057	0.0072671	0.0266804	-0.0165991	0.00819911	0.0429282	-0.0246987	0.00648074	0.000138506	-0.00739378	0.00408711	0.0704456	-0.00252282	0.00376665	0.503	0.00991401	0.00926992	0.284864	-0.00766976	0.00564358	0.174143	-0.0109007	0.0090109	0.226398	0.00626334	0.00913687	0.493034	-0.0046023	0.00570652	0.419958	-0.00273004	0.0039353	0.487852	-0.00499978
x	rs5882598	7	17277386	A	AG	0.293431	AG	0.917673	AG	-0.0229792	0.00866618	0.00801631	-0.0265343	0.00610272	1.37628e-05	-0.0209199	0.00755666	0.00563593	-0.0215949	0.00851528	0.0112178	-0.0284235	0.0067321	2.42448e-05	-0.0060073	0.00424904	0.157423	-0.00114949	0.0039156	0.769089	0.0124879	0.00960026	0.193346	-0.00289787	0.00586756	0.621393	-0.00554985	0.00937603	0.55391	0.00843887	0.00946443	0.372594	-0.00160883	0.00593045	0.786174	-0.00246047	0.00409127	0.547579	-0.00362618
	rs10252701	7	17280513	A	C	0.120928	C	0.989114	C	-0.0546785	0.0116021	2.4569e-06	-0.0534382	0.0081863	6.72468e-11	-0.0485667	0.0100727	1.42951e-06	-0.0534966	0.0113817	2.61158e-06	-0.0648607	0.00905178	7.84994e-13	-0.0298993	0.00571898	1.71557e-07	-0.00298214	0.00527229	0.57165	0.00911233	0.0128167	0.47711	-0.0287652	0.00790968	0.000276337	-0.0125929	0.0125558	0.315892	0.0118303	0.0125859	0.347247	-0.0224619	0.00799141	0.00494395	-0.00943109	0.0055073	0.0868124	0.000134684
	rs542176135	7	17281007	A	ACG	0.40928	A	0.979394	A	-0.0445244	0.00770003	7.45527e-09	-0.0576703	0.00543081	2.55133e-26	-0.0511672	0.00670547	2.39037e-14	-0.0428387	0.00755327	1.42989e-08	-0.0579061	0.00599335	4.57115e-22	-0.0250084	0.00378712	4.03022e-11	-0.00282705	0.00349053	0.417988	0.0214463	0.00855371	0.0121742	-0.026975	0.00523119	2.52152e-07	-0.00704317	0.008332	0.397943	0.0228612	0.00841176	0.0065771	-0.0212883	0.00528264	5.58669e-05	-0.0108028	0.00364755	0.00306047	-0.00337558
	rs6946935	7	17281036	T	C	0.407072	T	0.992845	T	-0.0429334	0.00766442	2.1461e-08	-0.0557348	0.00541359	7.72221e-25	-0.0496321	0.00668109	1.11945e-13	-0.0417865	0.00751662	2.73584e-08	-0.0567243	0.00597005	2.15202e-21	-0.0255873	0.00377246	1.18501e-11	-0.0024974	0.00347707	0.472605	0.0190519	0.00851917	0.025338	-0.0287937	0.00521383	3.35226e-08	-0.0076985	0.00829455	0.353344	0.020192	0.00837811	0.0159561	-0.0232717	0.00526373	9.83206e-06	-0.0112684	0.00363344	0.00192714	-0.00276378
	rs12531256	7	17281820	C	T	0.493056	T	0.993866	T	0.041571	0.00756542	3.94873e-08	0.0517624	0.00530668	1.83316e-22	0.0480851	0.00656549	2.45655e-13	0.0419387	0.00742063	1.60556e-08	0.0496584	0.00586728	2.65731e-17	0.0218435	0.00369101	3.2664e-09	0.00402145	0.0034023	0.237216	-0.0217978	0.00834875	0.00903609	0.0193115	0.00509827	0.00015207	0.00692016	0.0081085	0.39342	-0.0214105	0.00821634	0.00917042	0.014368	0.00515234	0.0052944	0.00709043	0.00355483	0.0460894	0.00346331
	rs6943079	7	17284085	C	T	0.196195	C	0.983342	C	-0.0168324	0.00945259	0.0749714	-0.0386941	0.00669743	7.61813e-09	-0.0425698	0.00829183	2.85142e-07	-0.0180381	0.00926402	0.0515321	-0.029274	0.00732521	6.44189e-05	-0.00995284	0.00465676	0.0325765	-0.000158482	0.00429111	0.970539	0.0241352	0.0104987	0.0215209	-0.0198196	0.00644707	0.00211141	-0.00276346	0.0103045	0.788563	0.0257848	0.0103438	0.0126813	-0.0134751	0.00648501	0.037724	-0.00832695	0.00448536	0.0633887	-0.00390604
x	rs4410790	7	17284577	T	C	0.378292	T	1	T	-0.0491465	0.00775092	2.32652e-10	-0.062521	0.00547707	3.75481e-30	-0.0560581	0.00674803	1.01112e-16	-0.0478669	0.00759899	3.0405e-10	-0.0643931	0.00603919	1.62112e-26	-0.0283704	0.00382134	1.14157e-13	-0.00161703	0.00352177	0.646126	0.0230838	0.00863516	0.00751782	-0.0312687	0.00527797	3.14867e-09	-0.00983415	0.00838745	0.241014	0.0242171	0.0084902	0.00434324	-0.0237461	0.00533137	8.43978e-06	-0.00949202	0.00368017	0.00990314	-0.00251829
	rs10277582	7	17284989	C	T	0.12165	T	0.993984	T	-0.052888	0.0115526	4.71702e-06	-0.0532457	0.00815583	6.68917e-11	-0.048617	0.0100375	1.28045e-06	-0.0516405	0.0113316	5.2065e-06	-0.0647695	0.00901675	6.89684e-13	-0.029761	0.00569651	1.74975e-07	-0.00296638	0.00525153	0.57217	0.00981988	0.0127627	0.441652	-0.0288392	0.00787909	0.000252172	-0.013434	0.0125154	0.283105	0.0123696	0.0125341	0.323712	-0.0224838	0.00795834	0.00472657	-0.00931642	0.0054855	0.0894404	-0.000125319
	rs10281571	7	17285867	C	G	0.141087	G	0.9788	G	-0.0525107	0.0108859	1.41744e-06	-0.0526439	0.00768918	7.63408e-12	-0.0528351	0.00946753	2.41242e-08	-0.0520145	0.010674	1.10554e-06	-0.0595239	0.00848745	2.35754e-12	-0.0286479	0.00537348	9.76476e-08	-0.00372995	0.00495288	0.451399	0.00734586	0.0120466	0.542008	-0.0305897	0.00742438	3.78999e-05	-0.0133331	0.0117947	0.258307	0.00857507	0.011839	0.468886	-0.0252198	0.0074981	0.00077005	-0.0131118	0.00517299	0.0112566	-0.00212512
x	rs79694830	7	17286087	C	T	0.0562305	T	0.973548	T	0.0426917	0.0165311	0.00981414	0.0511454	0.0115547	9.5978e-06	0.054537	0.0143206	0.000140147	0.0501611	0.0161803	0.00193633	0.0516303	0.0127494	5.13723e-05	0.0209869	0.00801121	0.0088021	-0.00091266	0.00738436	0.901637	-0.0421551	0.0179901	0.019126	0.00286911	0.0110196	0.794584	-0.00238042	0.017305	0.890592	-0.0374192	0.0177626	0.0351597	-0.0071846	0.0111551	0.519537	-0.010728	0.00771649	0.164448	0.00284773
x	rs6968554	7	17287106	A	G	0.370772	A	0.998076	A	-0.050103	0.00776917	1.14728e-10	-0.0619138	0.0054803	1.43706e-29	-0.0557775	0.00675606	1.55596e-16	-0.0484073	0.00761865	2.13478e-10	-0.0628574	0.00604728	2.78303e-25	-0.0282276	0.00382703	1.64274e-13	-0.00214061	0.00352711	0.543918	0.0211249	0.00863775	0.0144667	-0.0306624	0.0052836	6.52795e-09	-0.00979949	0.00839538	0.243122	0.0222806	0.00849299	0.00871095	-0.0234808	0.00533637	1.08331e-05	-0.0093527	0.00368579	0.0111658	-0.00305147
x	rs6968865	7	17287269	A	T	0.382196	A	1	A	-0.0483003	0.0076641	2.98537e-10	-0.0612833	0.0054107	1.03565e-29	-0.053962	0.00666515	5.84123e-16	-0.0470949	0.00751515	3.74514e-10	-0.0620914	0.00596843	2.53305e-25	-0.0284914	0.00377579	4.52397e-14	-0.00209403	0.00347972	0.547321	0.0226248	0.00853968	0.00806961	-0.0286025	0.00521481	4.15168e-08	-0.00877119	0.00827985	0.289454	0.0236775	0.00839542	0.00480199	-0.0206781	0.00526909	8.70185e-05	-0.00990297	0.00363639	0.0064643	-0.00258652
	rs2106727	7	17287998	A	G	0.371183	A	0.997848	A	-0.0494712	0.00777199	1.98335e-10	-0.0617439	0.00548383	2.21819e-29	-0.0553135	0.00675866	2.82886e-16	-0.0476707	0.00762041	4.01882e-10	-0.0626646	0.00605104	4.15282e-25	-0.0281817	0.00382822	1.82888e-13	-0.00200728	0.00352822	0.56941	0.0217348	0.00863892	0.0118792	-0.0305856	0.00528598	7.22997e-09	-0.00989658	0.00839835	0.23865	0.0227645	0.00849395	0.00736542	-0.0233724	0.00533885	1.2005e-05	-0.00937848	0.00368694	0.0109697	-0.00306144
	7:17288308_CAAGTA_C	7	17288308	CAAGTA	C	0.121429	C	0.991517	C	-0.052571	0.0115736	5.58995e-06	-0.0527235	0.00816811	1.09112e-10	-0.0494918	0.0100575	8.65279e-07	-0.0517157	0.0113519	5.24433e-06	-0.0636251	0.00903024	1.86652e-12	-0.0296857	0.0057057	1.966e-07	-0.00388988	0.00525997	0.45959	0.0105378	0.0127866	0.409874	-0.0284172	0.00789052	0.00031667	-0.0133172	0.012549	0.2886	0.0129872	0.0125579	0.301057	-0.0220772	0.00796785	0.0055935	-0.00886184	0.0054945	0.106778	-8.91252e-05
	rs35334712	7	17289964	G	GT	0.185032	G	0.994771	G	-0.0166035	0.00954117	0.0818366	-0.0372123	0.00676382	3.77594e-08	-0.0401665	0.00837122	1.60734e-06	-0.0172309	0.00934779	0.0652941	-0.0273661	0.00739571	0.000215583	-0.00928357	0.00470045	0.0482661	-0.00124265	0.00433131	0.774189	0.0249862	0.0105851	0.0182589	-0.020567	0.0065119	0.00158713	-0.00323104	0.0103818	0.755635	0.026795	0.0104255	0.0101719	-0.0140425	0.00655031	0.0320532	-0.00878004	0.00452729	0.0524598	-0.00439275
	rs78215153	7	17293642	A	C	0.0637349	C	0.98557	C	-0.0701759	0.0158233	9.24868e-06	-0.0549777	0.0110628	6.72657e-07	-0.0273051	0.0134857	0.0429005	-0.0605492	0.0154471	8.88564e-05	-0.0669828	0.0123264	5.53124e-08	-0.0312155	0.00772965	5.38463e-05	-0.00107725	0.00712323	0.879794	0.00335352	0.0175068	0.848092	-0.00674891	0.0106455	0.526102	0.00369453	0.0170908	0.828857	-0.00149063	0.0172941	0.931314	-0.0106317	0.0107821	0.324109	0.00475343	0.00743761	0.522754	0.000393144
	rs73680639	7	17294300	G	T	0.0586735	T	0.989952	T	-0.0695886	0.0164048	2.2239e-05	-0.0595923	0.0115309	2.37249e-07	-0.0274169	0.0140331	0.0507407	-0.0607319	0.0160387	0.000153065	-0.0718666	0.0128304	2.13815e-08	-0.0367481	0.00807743	5.38277e-06	0.000420288	0.00744396	0.954975	0.00401613	0.0181566	0.824943	-0.0192486	0.011107	0.0830984	-0.00765345	0.0177545	0.66642	-0.00137007	0.0179316	0.939097	-0.0180002	0.0112435	0.109394	0.00304861	0.00777169	0.694859	0.00101127
	rs17137472	7	17296072	C	T	0.494383	T	0.996684	T	0.042895	0.00756413	1.43695e-08	0.0519241	0.00530434	1.30091e-22	0.0482368	0.00656654	2.08593e-13	0.0429989	0.00742083	6.93581e-09	0.0501172	0.00586334	1.29011e-17	0.0216023	0.00368752	4.6897e-09	0.00409156	0.00339898	0.228684	-0.0210282	0.0083398	0.0116946	0.019389	0.00509614	0.000142121	0.00724094	0.00810176	0.371465	-0.0204342	0.00820627	0.0127784	0.014433	0.0051491	0.00506409	0.00726646	0.00355162	0.0407626	0.00326111
	rs1117203	7	17303549	A	G	0.275388	A	1	A	-0.0229193	0.00842109	0.00650023	-0.0372624	0.00594623	3.7136e-10	-0.0326459	0.00734404	8.8051e-06	-0.0208952	0.00824915	0.0113145	-0.0311988	0.00653889	1.83563e-06	-0.0142774	0.00413042	0.0005471	-0.00268231	0.00380693	0.48107	0.0137365	0.00929915	0.139642	-0.0206425	0.00571366	0.000303078	-0.00444733	0.00911728	0.625702	0.0142208	0.00916631	0.120813	-0.017535	0.00575865	0.00232773	-0.00895167	0.00397805	0.0244337	-0.00363048
	rs10275488	7	17303778	C	T	0.123669	T	0.994726	T	-0.0540152	0.0114925	2.6154e-06	-0.0527386	0.00811024	7.94478e-11	-0.0473836	0.00998197	2.07296e-06	-0.0533197	0.0112762	2.27327e-06	-0.0645988	0.00896982	6.02102e-13	-0.028954	0.00566261	3.17215e-07	-0.00327262	0.00522035	0.530727	0.0101873	0.0126924	0.422198	-0.0296958	0.00783821	0.00015162	-0.0129147	0.0124474	0.299493	0.0121763	0.0124644	0.328637	-0.0228325	0.00791427	0.00391551	-0.0091854	0.00545286	0.0920854	-0.000873886
	rs7782267	7	17305595	C	T	0.287631	C	0.996696	C	-0.0246628	0.0083222	0.00304461	-0.036656	0.00588599	4.76263e-10	-0.0334377	0.00726827	4.22852e-06	-0.0230993	0.00815119	0.00460237	-0.0312794	0.00647129	1.34478e-06	-0.0128469	0.00408458	0.00165994	-0.0028446	0.00376443	0.449859	0.014913	0.00919659	0.104908	-0.0169809	0.00565376	0.00267011	-0.00176982	0.00901924	0.844434	0.0149417	0.00906578	0.0993369	-0.0150107	0.00569894	0.00844173	-0.00817764	0.00393349	0.0376214	-0.00457702
	rs73079637	7	17306897	T	C	0.0701669	C	0.978356	C	-0.0511776	0.014569	0.000444268	-0.0576856	0.0103625	2.60504e-08	-0.0455857	0.0127308	0.000343043	-0.0482293	0.014316	0.000755746	-0.0703541	0.0114801	8.94026e-10	-0.0348426	0.00724839	1.5343e-06	-0.0060345	0.00668367	0.366596	0.0191935	0.0161225	0.233872	-0.0387442	0.0100399	0.000113934	-0.0119452	0.0160533	0.456828	0.0209218	0.015856	0.18702	-0.0298172	0.0101073	0.00317796	-0.00388655	0.00698271	0.577804	-0.000903433
	rs2188795	7	17306986	C	T	0.288238	C	0.996665	C	-0.0247696	0.00832259	0.00292136	-0.0363331	0.00588266	6.60025e-10	-0.0331969	0.00726433	4.89619e-06	-0.023475	0.00815198	0.00398411	-0.0308941	0.00646954	1.79899e-06	-0.0131259	0.00408167	0.00130109	-0.00278237	0.00376174	0.459514	0.013999	0.00919795	0.128029	-0.0173621	0.00565213	0.00212858	-0.00282635	0.00901399	0.753865	0.0139345	0.00906682	0.12434	-0.015222	0.00569695	0.00754276	-0.00813662	0.00393085	0.03846	-0.00453423
	rs2214210	7	17307374	G	A	0.495893	A	0.998153	A	0.0417216	0.00756481	3.51863e-08	0.0509795	0.00530025	6.91701e-22	0.047109	0.00656106	7.09502e-13	0.0420244	0.00741859	1.48763e-08	0.0491116	0.0058614	5.47486e-17	0.021295	0.00368521	7.55436e-09	0.00447431	0.0033969	0.187782	-0.0211465	0.00833502	0.011185	0.019866	0.0050916	9.55977e-05	0.00835637	0.00809473	0.301932	-0.0203357	0.00820144	0.0131624	0.0144165	0.00514541	0.00508276	0.00690504	0.0035494	0.0517277	0.00391025
	rs2389763	7	17307847	T	C	0.416073	T	0.99727	T	-0.0422587	0.00764322	3.25497e-08	-0.0539381	0.00539433	1.59953e-23	-0.0489845	0.00665418	1.85596e-13	-0.0408734	0.0074896	4.87605e-08	-0.0538974	0.005951	1.38678e-19	-0.0239311	0.00375641	1.88744e-10	-0.00361556	0.00346214	0.296342	0.0165875	0.00848387	0.0505737	-0.0282679	0.00519133	5.19097e-08	-0.00918159	0.00825666	0.266139	0.0174941	0.00834163	0.0359864	-0.0232718	0.00524164	9.01768e-06	-0.0110757	0.00361781	0.00220328	-0.00401206
	rs10253101	7	17308363	C	A	0.209057	A	0.995284	A	-0.0335059	0.00927261	0.000302787	-0.0311958	0.00651484	1.68464e-06	-0.0308048	0.00805539	0.000131449	-0.0355934	0.0091181	9.50094e-05	-0.0354699	0.00720921	8.67658e-07	-0.0164227	0.00452776	0.000286714	-0.00384965	0.00417379	0.356354	0.0135207	0.0102291	0.186252	-0.00837492	0.00627413	0.181935	-0.00894872	0.0100153	0.371594	0.012748	0.0100705	0.205568	-0.00317634	0.00633624	0.616163	-0.000110967	0.00435994	0.979695	-0.000564369
	rs10950655	7	17308367	T	C	0.497845	C	0.99774	C	0.040872	0.00756498	6.62225e-08	0.0504335	0.00529793	1.79678e-21	0.0471844	0.0065593	6.43239e-13	0.0413253	0.00741851	2.56372e-08	0.0485304	0.00586019	1.2457e-16	0.0215127	0.0036849	5.29384e-09	0.00440635	0.00339658	0.194534	-0.0214203	0.00833689	0.0101954	0.0206602	0.00508988	4.93196e-05	0.008803	0.00809429	0.276801	-0.0208265	0.00820311	0.011128	0.0149438	0.00514435	0.00367477	0.00704537	0.003549	0.0471279	0.00381963
	rs4489213	7	17309180	G	A	0.49389	A	0.999516	A	0.0419122	0.00755392	2.9128e-08	0.0508663	0.00529775	8.14385e-22	0.0478051	0.00655853	3.18387e-13	0.0424501	0.00740974	1.02134e-08	0.0494112	0.00585558	3.29982e-17	0.0213674	0.00368289	6.5765e-09	0.00475025	0.00339475	0.161728	-0.0212283	0.00832853	0.0108139	0.0198654	0.00508892	9.48346e-05	0.00832873	0.00809029	0.303268	-0.0204945	0.00819481	0.0123939	0.0146561	0.00514217	0.00437059	0.00668776	0.00354716	0.0593806	0.00430562
	rs12670403	7	17309279	C	A	0.493564	A	1	A	0.0423359	0.00755008	2.07674e-08	0.0509465	0.00529731	6.9769e-22	0.0479249	0.00655732	2.75268e-13	0.0429195	0.00740625	6.90738e-09	0.0496439	0.00585417	2.3074e-17	0.0213658	0.00368223	6.55192e-09	0.0048854	0.0033941	0.150046	-0.0209463	0.00832543	0.0118783	0.0197312	0.00508827	0.000105502	0.00861052	0.00808865	0.287104	-0.0202128	0.0081919	0.0136161	0.0144109	0.00514133	0.0050651	0.00665424	0.00354651	0.0606189	0.00441483
	rs10266332	7	17312025	C	A	0.068425	A	0.979549	A	-0.0552111	0.0153348	0.000318364	-0.0455127	0.0107443	2.27843e-05	-0.0534099	0.013235	5.45898e-05	-0.0543382	0.0150294	0.000300367	-0.050267	0.0118745	2.30795e-05	-0.0170742	0.00751436	0.0230758	-0.00436429	0.00692513	0.528558	0.0125368	0.0168531	0.456952	-0.0197469	0.010372	0.0569317	-0.0100055	0.0164718	0.54357	0.014422	0.0165288	0.382922	-0.0153894	0.0104961	0.142596	-0.0138595	0.00723312	0.0553534	-0.00494371
	rs10807783	7	17313726	T	G	0.352244	T	0.992274	T	-0.0285532	0.0079093	0.000306714	-0.042687	0.00558359	2.11654e-14	-0.043952	0.00689933	1.90624e-10	-0.0288683	0.00775598	0.000198007	-0.0418637	0.00614856	9.9532e-12	-0.017438	0.00388344	7.11713e-06	-0.00305527	0.00357886	0.393273	0.0171548	0.00876893	0.0504404	-0.0272372	0.00537427	4.02828e-07	-0.00665606	0.00855152	0.436371	0.0187431	0.00862582	0.0297973	-0.0225548	0.00542306	3.1993e-05	-0.0140114	0.00373988	0.000179401	-0.004023
	rs55675811	7	17314063	T	G	0.208873	G	0.992704	G	-0.0365201	0.00930124	8.64757e-05	-0.0320076	0.00653389	9.66993e-07	-0.0308955	0.00807455	0.000130305	-0.0383375	0.00914734	2.78488e-05	-0.036349	0.00723587	5.09184e-07	-0.0153706	0.00454373	0.000717674	-0.00366772	0.00418871	0.381238	0.0135778	0.0102603	0.185737	-0.00880425	0.00629555	0.161971	-0.0116685	0.0100443	0.245366	0.0128723	0.0101011	0.202553	-0.00309806	0.00635992	0.626172	0.000873838	0.00437542	0.841703	-0.000815708
	rs13236243	7	17318312	G	A	0.290395	G	0.985489	G	-0.014016	0.00831069	0.0917106	-0.0341495	0.00588879	6.69894e-09	-0.0342377	0.00726534	2.45597e-06	-0.0149982	0.0081463	0.0656178	-0.031278	0.00647781	1.37953e-06	-0.0145025	0.00409155	0.000393497	-0.00283066	0.00377123	0.452899	0.015353	0.00921081	0.0955595	-0.0243751	0.00566631	1.69663e-05	-0.00427572	0.00902376	0.635626	0.0163585	0.0090758	0.07149	-0.0202201	0.00570862	0.000397306	-0.0111714	0.00394033	0.00458118	-0.0030642
	rs2892838	7	17324624	C	A	0.469586	C	0.989398	C	-0.0271283	0.00757263	0.000341092	-0.0373486	0.00532882	2.42686e-12	-0.0416175	0.00659664	2.84152e-10	-0.0301688	0.00743891	5.01618e-05	-0.0322801	0.00587928	4.0265e-08	-0.0140985	0.00370008	0.000138854	-0.00441629	0.00341048	0.195352	0.0222599	0.00838437	0.00793817	-0.0177535	0.00512147	0.000527613	-0.00479185	0.00817467	0.557758	0.0217277	0.00825806	0.0085166	-0.0126759	0.0051683	0.014184	-0.00864533	0.00356346	0.0152631	-0.00227391
	rs10247158	7	17325168	A	T	0.147528	T	0.989943	T	-0.049499	0.0106284	3.22184e-06	-0.0471706	0.00752174	3.60414e-10	-0.0462617	0.00926161	5.90977e-07	-0.0502686	0.0104377	1.47245e-06	-0.0530364	0.00830359	1.70376e-10	-0.0259699	0.005254	7.70743e-07	-0.00366817	0.00484338	0.448837	0.0135606	0.0117261	0.247508	-0.0237491	0.00725833	0.00106849	-0.00749746	0.0115232	0.515284	0.0141702	0.01154	0.21949	-0.0189041	0.00733125	0.00992306	-0.00801482	0.00505806	0.113068	0.00242625
	rs2301677	7	17326058	T	C	0.243813	C	0.989646	C	-0.0348489	0.00883991	8.09526e-05	-0.0322231	0.00624759	2.50744e-07	-0.0319123	0.00771068	3.50005e-05	-0.0376944	0.00869361	1.45715e-05	-0.0329762	0.0068959	1.74024e-06	-0.0164425	0.00434307	0.000153212	-0.00367943	0.00400311	0.358022	0.0174828	0.00978701	0.0740598	-0.00703891	0.00601447	0.241873	-0.00515978	0.00962192	0.591789	0.0162589	0.00964558	0.0918792	-0.00256255	0.00606828	0.672818	-6.30698e-05	0.00418132	0.987965	0.00193556
	rs28393181	7	17328081	T	C	0.233838	C	0.989507	C	-0.0363266	0.00889252	4.42026e-05	-0.0316735	0.00627505	4.48766e-07	-0.0321616	0.00775066	3.33887e-05	-0.0391167	0.00874546	7.75226e-06	-0.032866	0.00693218	2.13132e-06	-0.0160756	0.0043622	0.000228609	-0.0035363	0.00402102	0.379158	0.016414	0.00983523	0.0951511	-0.00715861	0.00604199	0.236096	-0.0065253	0.00966151	0.499433	0.0149903	0.00969339	0.122011	-0.00233875	0.00609839	0.701348	0.000227601	0.0042	0.956783	0.00168548
	rs57092350	7	17328242	A	AC	0.23468	AC	0.986593	AC	-0.0354342	0.00890129	6.88832e-05	-0.0311503	0.00628054	7.07398e-07	-0.0315156	0.00775783	4.8664e-05	-0.0384127	0.00875325	1.14632e-05	-0.0322948	0.00693614	3.23155e-06	-0.0162425	0.0043652	0.000198587	-0.0027004	0.00402373	0.502145	0.0174415	0.00983503	0.0761755	-0.00693985	0.00604609	0.251045	-0.00460262	0.00966708	0.633998	0.0159596	0.00969273	0.0996622	-0.0022547	0.00610148	0.711732	1.50847e-05	0.00420286	0.997136	0.00234756
	rs62444550	7	17330118	A	C	0.465144	A	0.988405	A	-0.027604	0.00758303	0.000272955	-0.0372886	0.00533453	2.77428e-12	-0.0409006	0.00660511	5.99123e-10	-0.0302517	0.00744845	4.89028e-05	-0.0323394	0.0058857	3.93472e-08	-0.0144142	0.003704	9.9668e-05	-0.00425031	0.00341408	0.213158	0.0213879	0.00839362	0.0108372	-0.0174068	0.00512764	0.000687405	-0.00496324	0.0081834	0.544187	0.0211924	0.00826698	0.0103683	-0.0126333	0.00517367	0.0146146	-0.00847065	0.00356719	0.0175693	-0.00214397
	rs375364050	7	17330377	TACACACAC	T	0.234453	T	0.986967	T	-0.0347482	0.0088954	9.39679e-05	-0.0318273	0.00627726	3.98367e-07	-0.0324723	0.00775253	2.81299e-05	-0.0378406	0.00874571	1.51866e-05	-0.0323207	0.00693352	3.14662e-06	-0.0161531	0.00436174	0.000212844	-0.0031196	0.00402044	0.437788	0.0168023	0.00983114	0.0874479	-0.00669296	0.00604094	0.267893	-0.0053989	0.00965796	0.57616	0.0152891	0.00968907	0.114584	-0.00232226	0.00609744	0.703309	0.000323351	0.0041995	0.938626	0.00201142
x	rs34240290	7	17333586	G	GTA	0.314206	GTA	0.825801	GTA	0.018487	0.00894712	0.0388152	0.0364534	0.00622804	4.84736e-09	0.0373486	0.00773861	1.39661e-06	0.0211986	0.00877631	0.0157229	0.0252026	0.00689618	0.000257855	0.0124336	0.00432693	0.0040598	0.00669575	0.00398777	0.0931405	-0.0209912	0.00981258	0.0324288	0.00336275	0.00598129	0.573975	0.00143568	0.0095452	0.880443	-0.0222318	0.00967379	0.021562	-0.000522689	0.0060437	0.931081	0.00624274	0.00416658	0.134061	0.00104405
	rs3757824	7	17336035	T	C	0.233273	C	0.988979	C	-0.0356646	0.00890378	6.20526e-05	-0.0311672	0.00628062	6.97866e-07	-0.0309875	0.00775925	6.51965e-05	-0.0381056	0.00875611	1.3547e-05	-0.0321764	0.00693708	3.52094e-06	-0.0164547	0.00436586	0.000164012	-0.00330132	0.00402426	0.412015	0.0162128	0.00984031	0.0994501	-0.00714963	0.0060477	0.237128	-0.00642178	0.00967493	0.506853	0.0149346	0.00969896	0.123618	-0.00225966	0.00610192	0.711145	0.000609425	0.00420351	0.884727	0.00182331
	rs10249788	7	17338147	C	T	0.151411	T	0.987803	T	-0.0492555	0.010648	3.75048e-06	-0.0472603	0.00753217	3.5302e-10	-0.0456074	0.00927482	8.80975e-07	-0.0498296	0.010455	1.88807e-06	-0.0528589	0.00831395	2.06241e-10	-0.0258686	0.00526174	8.82835e-07	-0.00321425	0.0048504	0.507538	0.0136605	0.0117409	0.24464	-0.023217	0.00726809	0.00140194	-0.007141	0.0115409	0.536083	0.014473	0.0115551	0.210393	-0.0187809	0.00734003	0.0105087	-0.00807514	0.0050654	0.110899	0.00279902
	rs10277122	7	17340510	T	G	0.234997	G	0.989664	G	-0.0352519	0.00887321	7.12213e-05	-0.031978	0.00626199	3.28772e-07	-0.0322973	0.00773466	2.97793e-05	-0.0381715	0.00872748	1.22614e-05	-0.0322573	0.0069144	3.09021e-06	-0.0168629	0.00435398	0.000107562	-0.003636	0.00401323	0.364936	0.0165675	0.00981341	0.091377	-0.00700967	0.00603009	0.245057	-0.00542511	0.00964748	0.573893	0.0153888	0.00967154	0.111591	-0.00245751	0.00608449	0.68629	0.000595586	0.00419191	0.887017	0.00174828
	rs12532771	7	17341796	A	G	0.375505	A	0.987131	A	-0.0273532	0.00780965	0.000461747	-0.0400172	0.00550498	3.65453e-13	-0.0427284	0.00679823	3.30939e-10	-0.0280466	0.00766192	0.000252188	-0.0363454	0.00606659	2.09804e-09	-0.0161317	0.00382953	2.52798e-05	-0.00393678	0.00352949	0.264682	0.0183481	0.00865469	0.0340155	-0.0259277	0.00530037	1.00191e-06	-0.00524917	0.0084209	0.53306	0.0194334	0.00851665	0.0225095	-0.021042	0.00535158	8.43486e-05	-0.0131796	0.00368777	0.000351882	-0.00186489
	rs2282886	7	17343405	A	G	0.380473	A	0.986996	A	-0.0272658	0.00780155	0.000475031	-0.0393581	0.00550192	8.54607e-13	-0.0423884	0.00679482	4.46915e-10	-0.0281848	0.00765386	0.000231484	-0.0360524	0.00606227	2.7479e-09	-0.0159922	0.00382707	2.93368e-05	-0.00353746	0.00352728	0.315918	0.0190503	0.00864664	0.0275901	-0.0256153	0.00529641	1.32508e-06	-0.00433381	0.00841207	0.606425	0.0203879	0.00850921	0.0165835	-0.0209405	0.00534819	9.03236e-05	-0.0125387	0.00368543	0.000668581	-0.00183311
	rs6951212	7	17344998	T	C	0.376907	T	0.986035	T	-0.0299697	0.0077968	0.000121426	-0.0403484	0.00549903	2.20338e-13	-0.0441747	0.00678936	7.7905e-11	-0.0303313	0.00764846	7.33785e-05	-0.0356228	0.00606021	4.17381e-09	-0.0140602	0.00382295	0.00023531	-0.00425064	0.00352318	0.227636	0.018657	0.00863144	0.0306659	-0.0271284	0.00529511	3.00998e-07	-0.0081171	0.00841538	0.334777	0.0194529	0.00849555	0.0220433	-0.0216872	0.00534486	4.96339e-05	-0.0121823	0.00368139	0.000935978	-0.00287989
	rs2282885	7	17345614	A	G	0.374375	G	0.97361	G	0.0130665	0.00784162	0.0956656	0.0307333	0.0055037	2.35823e-08	0.0317436	0.00681221	3.1757e-06	0.0129365	0.00769623	0.0927958	0.0243698	0.0060774	6.08236e-05	0.0123659	0.00382174	0.00121383	0.00776413	0.0035219	0.0274889	-0.00860728	0.00868078	0.321436	0.0222305	0.00528763	2.62264e-05	0.00271683	0.00844237	0.7476	-0.0103645	0.00854841	0.225353	0.0197693	0.00534672	0.000217921	0.00632634	0.00367978	0.0855772	0.00297364
	7:17345770_CA_C	7	17345770	CA	C	0.0591792	C	0.968221	C	-0.0694037	0.0163126	2.10183e-05	-0.0627615	0.0114863	4.67108e-08	-0.0330783	0.0139856	0.0180271	-0.062194	0.0159671	9.83889e-05	-0.0717698	0.012748	1.8122e-08	-0.0368132	0.00801915	4.42257e-06	0.00100315	0.00739058	0.892032	0.00817005	0.0180837	0.651425	-0.0188195	0.0110622	0.0889014	-0.0115369	0.0177134	0.514854	0.00146686	0.0178569	0.934532	-0.0170707	0.0111866	0.127016	0.00317504	0.00771601	0.680716	-0.00293186
	rs2237299	7	17347898	T	C	0.377205	T	0.988524	T	-0.0277015	0.00777871	0.000369863	-0.0393799	0.00548463	7.04238e-13	-0.0442252	0.00677361	6.70286e-11	-0.0277863	0.00762962	0.000271149	-0.0340838	0.00604336	1.7104e-08	-0.0138197	0.00381551	0.000292458	-0.00537889	0.00351641	0.126105	0.0183992	0.00861522	0.0327175	-0.0257756	0.00528046	1.05603e-06	-0.00605066	0.00839209	0.470919	0.0192036	0.00847844	0.0235221	-0.0206107	0.00533075	0.000110564	-0.0116416	0.00367414	0.00153246	-0.00280777
	rs2237298	7	17348119	T	C	0.380736	T	0.988389	T	-0.0280103	0.00777705	0.000316808	-0.0400516	0.00548385	2.8343e-13	-0.044725	0.00677137	4.02758e-11	-0.0281138	0.00762727	0.000228296	-0.0348857	0.00604215	7.79685e-09	-0.0138254	0.00381401	0.000289179	-0.00549006	0.00351504	0.11832	0.0184175	0.00861814	0.0326034	-0.0258834	0.00527911	9.45915e-07	-0.00554092	0.0083881	0.508894	0.0192596	0.00848147	0.023169	-0.0207931	0.00533051	9.59721e-05	-0.0117762	0.00367268	0.00134427	-0.0027841
	rs3802083	7	17348907	T	C	0.376904	T	0.988388	T	-0.0280125	0.00777828	0.000317162	-0.039243	0.00548358	8.36462e-13	-0.0441049	0.00677295	7.51224e-11	-0.0280522	0.00762919	0.000236502	-0.0339539	0.00604227	1.92579e-08	-0.0138636	0.00381466	0.000278863	-0.00530289	0.00351563	0.131461	0.0177799	0.00861415	0.0390256	-0.0261445	0.00527926	7.34986e-07	-0.00630572	0.00839083	0.452358	0.0186213	0.00847765	0.0280642	-0.0210075	0.00532967	8.10103e-05	-0.0117752	0.0036733	0.00134802	-0.0028728
	rs73079670	7	17350069	A	G	0.150874	G	0.992099	G	-0.049124	0.0105486	3.22691e-06	-0.0473539	0.00745268	2.1123e-10	-0.046089	0.00918118	5.19218e-07	-0.0500226	0.0103589	1.38006e-06	-0.0521026	0.00822672	2.41832e-10	-0.026533	0.00521261	3.58299e-07	-0.00482931	0.00480469	0.314839	0.0141773	0.0116308	0.222878	-0.0232613	0.00719637	0.00122827	-0.00536638	0.0114412	0.639046	0.0147232	0.011447	0.198385	-0.0186852	0.00726361	0.0101006	-0.00692959	0.0050179	0.16729	0.0030598
	rs2282883	7	17356347	T	C	0.37994	T	0.988829	T	-0.0251949	0.0077858	0.00121373	-0.0386296	0.0054905	2.00151e-12	-0.0432899	0.00678308	1.76763e-10	-0.025765	0.00763818	0.000744095	-0.0329365	0.00604714	5.15625e-08	-0.0128646	0.00381882	0.00075533	-0.00499307	0.00351957	0.156001	0.0214873	0.00862761	0.0127622	-0.0233908	0.00528642	9.67201e-06	-0.00432451	0.00840333	0.606824	0.0222046	0.0084904	0.00892158	-0.0183182	0.0053368	0.000598524	-0.0115981	0.00367726	0.00161085	-0.00276174
	rs1476080	7	17357873	T	G	0.375188	T	0.989151	T	-0.0256071	0.0077911	0.00101508	-0.0382292	0.00549158	3.40011e-12	-0.0431685	0.0067843	2.00116e-10	-0.0260523	0.00764304	0.000653858	-0.032493	0.00605008	7.87707e-08	-0.0130339	0.0038196	0.000644195	-0.00518059	0.00352024	0.141116	0.0197008	0.00863147	0.022473	-0.0242797	0.0052885	4.41757e-06	-0.00585216	0.00840509	0.48627	0.020426	0.00849445	0.0161965	-0.0190909	0.00533855	0.000349056	-0.0117758	0.00367804	0.00136678	-0.00262857
	rs2237297	7	17359594	G	A	0.107359	A	0.99369	A	-0.0462912	0.0123303	0.000174254	-0.0381149	0.0086573	1.07113e-05	-0.0440075	0.0106594	3.6592e-05	-0.049249	0.0121024	4.7279e-05	-0.0352568	0.00955144	0.000223373	-0.0217686	0.00604484	0.000316892	-0.00444476	0.00557058	0.424931	0.0172451	0.0135174	0.202047	-0.0153734	0.00835027	0.065616	0.0015488	0.0132854	0.907194	0.0186562	0.0132975	0.160636	-0.0123377	0.00842732	0.143195	-0.00917213	0.00581645	0.114814	0.00406471
	7:17364425_GA_G	7	17364425	GA	G	0.141747	G	0.910323	G	-0.0452345	0.0113903	7.1686e-05	-0.043957	0.00801264	4.1276e-08	-0.0446123	0.00984964	5.93503e-06	-0.0462056	0.011164	3.50175e-05	-0.041466	0.00883806	2.71553e-06	-0.0221335	0.00558486	7.40162e-05	-0.0053405	0.00514687	0.299448	0.0146908	0.0125435	0.241535	-0.0128862	0.00773306	0.0956413	0.00251447	0.0122778	0.837731	0.0139544	0.0123534	0.258654	-0.0115205	0.00780557	0.139968	-0.00617815	0.00537427	0.250319	0.0012783
	rs73079677	7	17365574	A	G	0.232504	G	0.996166	G	-0.037135	0.00889432	2.98834e-05	-0.0321396	0.00627722	3.06338e-07	-0.0305483	0.0077578	8.23984e-05	-0.041636	0.0087465	1.94312e-06	-0.034516	0.00692218	6.17428e-07	-0.01868	0.00436452	1.87063e-05	-0.00306101	0.00402299	0.44673	0.0166677	0.00982414	0.0897854	-0.00740794	0.00604324	0.22027	-0.00386181	0.00967985	0.689931	0.0157134	0.00968457	0.104705	-0.003353	0.00609573	0.582282	-0.000284782	0.00420173	0.945963	0.00327678
	rs2074113	7	17373771	G	T	0.106663	T	0.9976	T	-0.0465073	0.0123368	0.000163752	-0.0374251	0.00865436	1.53155e-05	-0.0433247	0.0106549	4.78878e-05	-0.0490646	0.0121054	5.06861e-05	-0.0348176	0.00955052	0.000266999	-0.021559	0.00604292	0.000360342	-0.00444543	0.00556878	0.42471	0.017106	0.0135077	0.205389	-0.0153739	0.00834682	0.065496	0.00161047	0.0132807	0.903483	0.0185913	0.0132885	0.16181	-0.0127597	0.00842388	0.129851	-0.00928535	0.00581464	0.110292	0.00411956
	rs10272066	7	17374902	T	C	0.231888	C	1	C	-0.0373312	0.008899	2.73854e-05	-0.0316196	0.00628067	4.80526e-07	-0.030692	0.00776442	7.73486e-05	-0.0417104	0.00874984	1.87994e-06	-0.0349523	0.00692813	4.5507e-07	-0.0187325	0.00436669	1.78917e-05	-0.00189861	0.00402503	0.637142	0.0169421	0.00982265	0.0845776	-0.00656075	0.00604524	0.277803	-0.00308743	0.00968274	0.749836	0.0154655	0.00968485	0.110307	-0.00252323	0.00609839	0.679056	-0.00012675	0.00420398	0.975947	0.00347454
	rs2066853	7	17379110	G	A	0.115945	A	1	A	-0.0456061	0.0121627	0.000177483	-0.0390826	0.00854345	4.7807e-06	-0.0450313	0.0105023	1.80928e-05	-0.0484414	0.0119291	4.90528e-05	-0.0348678	0.00942277	0.0002155	-0.0208561	0.00597088	0.000477843	-0.00528625	0.00550214	0.336674	0.0191568	0.0133385	0.150958	-0.0154414	0.00824174	0.060995	0.0024064	0.0131124	0.85439	0.0209199	0.0131155	0.110713	-0.0132032	0.00831628	0.112374	-0.00929723	0.00574534	0.105617	0.00418535
	rs2040623	7	17380662	A	C	0.232704	C	0.998065	C	-0.0361506	0.0088859	4.75029e-05	-0.031862	0.00627263	3.79392e-07	-0.0309676	0.00775487	6.52808e-05	-0.0409623	0.00873938	2.78486e-06	-0.0342967	0.00691568	7.09774e-07	-0.018395	0.00436013	2.4565e-05	-0.00288056	0.0040189	0.473529	0.0169017	0.0098128	0.0850081	-0.00750034	0.00603731	0.214119	-0.00419318	0.00967397	0.664692	0.0159316	0.00967385	0.0995981	-0.00337644	0.00608937	0.579251	-0.000244153	0.00419755	0.953617	0.00338765
	rs2106728	7	17381740	T	C	0.378687	C	0.976564	C	0.0132254	0.00782226	0.0908985	0.0302522	0.00548331	3.45871e-08	0.0313776	0.00679254	3.86077e-06	0.0127568	0.00767673	0.0965743	0.0242524	0.00605349	6.17458e-05	0.0123304	0.00380732	0.00120154	0.00695116	0.0035085	0.0475676	-0.0104429	0.00864408	0.227024	0.0208419	0.00526806	7.61957e-05	0.00388409	0.00840775	0.64411	-0.0112091	0.00851143	0.187868	0.018487	0.00532757	0.000520632	0.00638934	0.00366568	0.0813329	0.00330887
	7:17384574_AG_A	7	17384574	AG	A	0.106836	A	0.99693	A	-0.0458169	0.0123279	0.000202424	-0.0372232	0.00865271	1.69571e-05	-0.0437653	0.0106512	3.98288e-05	-0.0484755	0.0120963	6.15383e-05	-0.0343434	0.00954772	0.00032217	-0.0209428	0.00604457	0.000530921	-0.00474784	0.0055702	0.394013	0.0172986	0.0135073	0.200318	-0.0154204	0.00834588	0.0646545	0.000506336	0.0132805	0.969587	0.0187091	0.0132882	0.15916	-0.0123922	0.00842281	0.141223	-0.00839225	0.00581597	0.149032	0.00447672
	rs11400459	7	17385506	A	AT	0.377374	A	0.985348	A	-0.0282867	0.00781722	0.000296904	-0.0388876	0.00551006	1.71119e-12	-0.0423477	0.00680577	4.94991e-10	-0.0277144	0.00766952	0.000302554	-0.0341891	0.00607028	1.78807e-08	-0.0140782	0.00383274	0.000239688	-0.0046261	0.00353235	0.19032	0.0193268	0.00865451	0.025549	-0.0227873	0.00530639	1.75458e-05	-0.00567981	0.00843303	0.500623	0.0200272	0.00851854	0.0187301	-0.0178868	0.00535632	0.000840093	-0.0116125	0.00369065	0.00165299	-0.00269474
	rs10238167	7	17389885	G	A	0.116017	A	0.995855	A	-0.045493	0.0121788	0.000187831	-0.0402614	0.00856128	2.57229e-06	-0.0453096	0.0105233	1.66921e-05	-0.0484436	0.0119473	5.03283e-05	-0.0364803	0.00944023	0.000111522	-0.0217054	0.00597845	0.000282861	-0.00493668	0.00550933	0.370223	0.0198819	0.0133704	0.137026	-0.0134064	0.0082547	0.104361	0.00579465	0.0131465	0.659379	0.0216404	0.0131524	0.0999079	-0.0115675	0.00833148	0.165016	-0.0089729	0.00575215	0.118781	0.0044751
	7:17390260_ACT_A	7	17390260	ACT	A	0.108254	A	0.995733	A	-0.0459336	0.0122552	0.000178606	-0.0384207	0.00859646	7.85817e-06	-0.0445761	0.0105799	2.52254e-05	-0.0486675	0.0120247	5.19583e-05	-0.0346692	0.00948427	0.000256985	-0.0213723	0.00600757	0.000374441	-0.00517208	0.00553602	0.350172	0.0194257	0.0134229	0.147853	-0.0145164	0.00829406	0.0800849	0.00326609	0.0132154	0.804799	0.0212841	0.0132014	0.10692	-0.0119435	0.00836577	0.153392	-0.00808928	0.00578063	0.161702	0.00445327
	rs57615658	7	17391593	T	C	0.232322	C	0.995553	C	-0.0373509	0.0089027	2.73274e-05	-0.0335816	0.00628255	9.06133e-08	-0.0322663	0.00776561	3.25963e-05	-0.0418106	0.00875329	1.79269e-06	-0.0358978	0.00692883	2.21579e-07	-0.0180706	0.00436628	3.49552e-05	-0.00312748	0.00402458	0.437104	0.0170199	0.00982642	0.0832769	-0.00730886	0.00604697	0.226789	-0.00365987	0.00968515	0.70552	0.0162112	0.00968681	0.0942358	-0.00330857	0.00609989	0.587546	-0.000318142	0.00420352	0.93967	0.00316877
	rs2078983	7	17392620	C	A	0.150421	A	0.995534	A	-0.0491576	0.0105271	3.03353e-06	-0.0482856	0.00744766	9.03535e-11	-0.0477158	0.0091693	1.96209e-07	-0.0502885	0.0103394	1.15821e-06	-0.0526907	0.00821574	1.43512e-10	-0.026757	0.00520653	2.76422e-07	-0.00485605	0.00479904	0.311597	0.0151748	0.0116218	0.191662	-0.0221085	0.00718804	0.00210062	-0.00406553	0.0114456	0.72244	0.0155878	0.0114407	0.17306	-0.018149	0.00725495	0.0123656	-0.00672038	0.0050118	0.179952	0.00282803
	rs2078982	7	17392749	T	C	0.231295	C	0.995645	C	-0.0364381	0.00890801	4.31858e-05	-0.0339525	0.00628999	6.76712e-08	-0.032372	0.00777481	3.13817e-05	-0.0410265	0.00875993	2.83517e-06	-0.0357568	0.00693415	2.52342e-07	-0.0183402	0.00437163	2.72715e-05	-0.00338882	0.00402962	0.400362	0.0176481	0.00983508	0.0727621	-0.00723337	0.00605389	0.232158	-0.00378277	0.00969974	0.69655	0.0166965	0.00969483	0.0850443	-0.00303897	0.00610581	0.618685	-0.000284449	0.00420877	0.946116	0.0028642
	rs10683220	7	17396746	G	GTTAACA	0.379298	G	0.982358	G	-0.0282318	0.00781668	0.000304753	-0.0372921	0.00551109	1.32814e-11	-0.0417955	0.00681048	8.49604e-10	-0.0273983	0.0076699	0.00035465	-0.0337626	0.00607025	2.68032e-08	-0.0139282	0.0038339	0.00028036	-0.0047242	0.0035334	0.181221	0.0188709	0.0086503	0.0291542	-0.0242768	0.00530589	4.75981e-06	-0.00734184	0.00843453	0.384062	0.0193431	0.00851528	0.0231211	-0.0193358	0.00535472	0.000305245	-0.0109429	0.00369182	0.00303644	-0.00272049
	rs73081750	7	17397149	C	T	0.0550091	T	0.986444	T	-0.0430799	0.0161498	0.00764621	-0.0570906	0.0114983	6.88267e-07	-0.0422227	0.0140963	0.00274353	-0.0439037	0.0158893	0.0057293	-0.0714629	0.0127572	2.13194e-08	-0.0405454	0.00806086	4.91389e-07	-0.00230056	0.0074322	0.756912	0.00724072	0.0180817	0.688833	-0.031706	0.0111515	0.00446722	-0.0050453	0.0177362	0.776057	0.0104523	0.017776	0.556538	-0.0260675	0.0112714	0.0207413	-0.0016352	0.00776421	0.833194	0.00860755
	rs10269143	7	17398983	T	A	0.199037	A	0.993943	A	-0.0294302	0.00960456	0.00218498	-0.025606	0.00675218	0.00014942	-0.0274729	0.00833673	0.000983701	-0.0354519	0.00944157	0.000173797	-0.0214569	0.00744526	0.0039537	-0.0122727	0.00468967	0.00887276	-0.00391268	0.00432162	0.365269	0.0213324	0.01057	0.0435825	0.00157164	0.00649692	0.808854	0.00227613	0.0104191	0.827074	0.0206148	0.0104232	0.0479655	0.00425813	0.00655299	0.515824	-0.000948188	0.00451371	0.833615	0.00356376
	rs10950657	7	17399858	C	A	0.479444	C	0.985912	C	-0.0269311	0.0075618	0.000369489	-0.0363071	0.0053364	1.02857e-11	-0.0403717	0.00660514	9.92541e-10	-0.0314381	0.00742826	2.3216e-05	-0.0310102	0.00587875	1.33305e-07	-0.011909	0.00370719	0.00131657	-0.00368325	0.00341729	0.281113	0.0265904	0.00837486	0.0015002	-0.0150692	0.00512886	0.00330322	-0.00239477	0.00818347	0.769803	0.0256408	0.00825055	0.00188722	-0.0101797	0.00517403	0.0491331	-0.00757193	0.00357035	0.033942	-0.00220473
	rs7791070	7	17401027	T	C	0.243457	C	0.994482	C	-0.0370757	0.00882419	2.65982e-05	-0.0365287	0.00624551	4.97462e-09	-0.0348829	0.00770812	6.04441e-06	-0.0427121	0.00867924	8.65392e-07	-0.0374838	0.00688425	5.20715e-08	-0.0178541	0.00434176	3.92193e-05	-0.00379133	0.00400207	0.343466	0.0177543	0.00976386	0.0690201	-0.00647431	0.00601389	0.281681	-0.00168452	0.00962366	0.86105	0.0167337	0.00962684	0.082183	-0.00290774	0.00606618	0.631701	-0.000603664	0.00417968	0.885163	0.00237904
	rs1993247	7	17403102	A	G	0.118076	G	0.992165	G	-0.0444531	0.0121315	0.000248577	-0.0420177	0.00854249	8.7347e-07	-0.046426	0.0104961	9.75432e-06	-0.0478909	0.0119056	5.77273e-05	-0.0377397	0.00941704	6.14243e-05	-0.0219226	0.00596669	0.000238733	-0.00481165	0.0054983	0.381512	0.0193637	0.0133172	0.14595	-0.0136029	0.00823614	0.0986172	0.00603077	0.0131067	0.645427	0.0211052	0.0131021	0.107231	-0.0116319	0.00831189	0.161687	-0.00937034	0.00574085	0.102635	0.00555018
	rs10274243	7	17403696	G	A	0.113449	A	0.991281	A	-0.0453093	0.0121844	0.000200753	-0.0415979	0.00858676	1.27273e-06	-0.0461052	0.0105514	1.24819e-05	-0.0485671	0.0119585	4.89429e-05	-0.0383253	0.00945986	5.09939e-05	-0.0207642	0.0059961	0.00053448	-0.00573286	0.00552532	0.299476	0.019987	0.0133808	0.135265	-0.0145674	0.00828071	0.0785477	0.00420008	0.013188	0.750125	0.0216473	0.0131644	0.100111	-0.0124328	0.00835105	0.136551	-0.00840489	0.00576882	0.145132	0.00355949
	rs7780687	7	17405718	A	G	0.200418	G	0.994835	G	-0.0310879	0.00951956	0.0010935	-0.0269173	0.00669311	5.78584e-05	-0.0280232	0.00825822	0.000691096	-0.0376278	0.00936221	5.85783e-05	-0.02268	0.00738766	0.00214174	-0.012488	0.0046508	0.00725121	-0.00370295	0.00428605	0.387615	0.0201274	0.0104844	0.0549014	0.0015721	0.00644392	0.807257	0.00384969	0.0103173	0.709056	0.0190634	0.0103405	0.0652593	0.00384357	0.00650301	0.554492	0.000138734	0.00447631	0.975275	0.00244372
	rs2053998	7	17407061	A	G	0.238815	G	0.993007	G	-0.0373654	0.00879554	2.16266e-05	-0.0345715	0.00622122	2.75464e-08	-0.0319372	0.00767303	3.15799e-05	-0.0428449	0.00865265	7.40368e-07	-0.0375121	0.0068671	4.7135e-08	-0.0173848	0.00432332	5.7942e-05	-0.00349657	0.00398515	0.380271	0.017207	0.00973693	0.077209	-0.00619126	0.00599251	0.30153	-0.00224959	0.0095859	0.814461	0.0165185	0.00959648	0.0852074	-0.00192051	0.00604401	0.750673	-5.86984e-05	0.00416256	0.988749	0.00183733
	rs4143452	7	17410930	T	C	0.233988	C	0.995681	C	-0.0376454	0.0088567	2.14078e-05	-0.0355612	0.00625871	1.33789e-08	-0.0337272	0.00772799	1.27876e-05	-0.0430015	0.00871189	8.02437e-07	-0.0371146	0.00690571	7.71287e-08	-0.0182808	0.00435122	2.65566e-05	-0.00345677	0.00401101	0.388787	0.0178885	0.00978955	0.0676675	-0.00745235	0.00602809	0.216362	-0.00121208	0.00964815	0.900027	0.0169364	0.00965026	0.079269	-0.00355649	0.00608018	0.558595	-0.000139188	0.00418911	0.973494	0.00234049
	rs2198497	7	17414133	A	G	0.188545	G	1	G	-0.0282129	0.00967027	0.00353185	-0.0250234	0.00679887	0.000232943	-0.0255136	0.00838746	0.00235269	-0.0349728	0.00951516	0.000237867	-0.0207924	0.00750778	0.005617	-0.0140657	0.00472285	0.00289982	-0.00142042	0.00435296	0.744189	0.0214894	0.0106584	0.0437915	0.00371713	0.00654622	0.570154	0.011767	0.0104563	0.260449	0.0213754	0.0105114	0.0420082	0.00593796	0.00661184	0.369146	0.0015569	0.00454611	0.731999	0.00445829
	rs557042171	7	17414258	T	TA	0.18736	TA	0.997079	TA	-0.0278156	0.00969352	0.00411461	-0.0256268	0.00682003	0.000171715	-0.0264286	0.00841391	0.00168472	-0.0345934	0.00953805	0.0002874	-0.0199916	0.00752667	0.00790724	-0.0139854	0.00473685	0.00315301	-0.00168753	0.00436587	0.699107	0.0220617	0.0106846	0.038952	0.00358973	0.00656641	0.5846	0.0110093	0.0104887	0.293895	0.0217664	0.0105371	0.0388689	0.00585141	0.00663124	0.377563	0.00153628	0.00455934	0.736153	0.00423133
	rs1111544	7	17414784	A	G	0.189647	G	0.997168	G	-0.0279995	0.00968535	0.00384464	-0.026255	0.00681211	0.000116232	-0.0266304	0.00840172	0.00152751	-0.0351265	0.00953033	0.000228474	-0.0204382	0.00752053	0.00657687	-0.0143074	0.00473108	0.00249391	-0.00141802	0.00436054	0.745035	0.0221259	0.0106765	0.0382412	0.00365144	0.00655869	0.577712	0.0121572	0.0104793	0.246014	0.0220947	0.0105287	0.0358695	0.00571189	0.00662405	0.388527	0.00143828	0.00455403	0.752135	0.00448566
	rs67129583	7	17416836	T	TAC	0.193559	T	0.916247	T	-0.032418	0.0100379	0.00124148	-0.0320929	0.00705566	5.41182e-06	-0.0188337	0.00872867	0.0309589	-0.0278492	0.00983481	0.0046337	-0.045414	0.00778452	5.44647e-09	-0.0210642	0.00492243	1.87682e-05	0.00519947	0.00453881	0.25198	0.000617904	0.0110774	0.955517	-0.0151414	0.00679925	0.0259551	-0.00152074	0.0109276	0.88932	0.000601371	0.0109273	0.956112	-0.0166206	0.00685698	0.0153576	-0.00133152	0.00474228	0.778882	0.00159344
	rs2123744	7	17417300	G	T	0.189897	T	0.995711	T	-0.0282345	0.0097011	0.00361246	-0.0260023	0.00683437	0.000142139	-0.0264878	0.00841957	0.00165658	-0.0352784	0.00954405	0.00021914	-0.0206457	0.00754041	0.00618338	-0.0135529	0.00474414	0.00428032	-0.00159557	0.00437227	0.715165	0.0212167	0.0107049	0.0474964	0.00412923	0.00657768	0.530161	0.0121998	0.0105059	0.245559	0.0210834	0.010556	0.0458038	0.00562863	0.00664241	0.396787	0.0010918	0.00456629	0.811028	0.00482118
	rs12667669	7	17425895	T	C	0.238108	C	0.990841	C	-0.0339191	0.00878934	0.000114092	-0.0335715	0.00620942	6.44729e-08	-0.0328613	0.00766073	1.79454e-05	-0.0396048	0.00864501	4.64348e-06	-0.0337995	0.00685372	8.18222e-07	-0.0167371	0.00431095	0.000103461	-0.00440996	0.00397338	0.267054	0.0155235	0.00972639	0.110498	-0.00630833	0.00598036	0.291502	0.00276661	0.009562	0.772328	0.0157106	0.00958963	0.101375	-0.0031765	0.00603504	0.598652	-0.000799274	0.00414985	0.84727	0.00174051
	rs9639288	7	17432838	C	A	0.227802	A	0.992159	A	-0.0357749	0.00895226	6.45583e-05	-0.0348823	0.00633312	3.64452e-08	-0.0323532	0.00781016	3.44362e-05	-0.0413197	0.00880789	2.72945e-06	-0.0354531	0.00698813	3.92222e-07	-0.0199817	0.00440124	5.6303e-06	-0.00322091	0.00405764	0.427319	0.0189175	0.00991619	0.0564376	-0.00502954	0.0060991	0.409581	0.00663653	0.00973938	0.495617	0.018706	0.00977582	0.0556968	-0.00171353	0.00615932	0.780858	-1.24297e-06	0.00423734	0.999766	0.0032315
	rs9638742	7	17437474	A	G	0.230223	G	0.991752	G	-0.0353748	0.00893213	7.50378e-05	-0.0352575	0.00631517	2.37358e-08	-0.0329191	0.00779274	2.40218e-05	-0.0410281	0.00878623	3.03276e-06	-0.0359211	0.00696776	2.54086e-07	-0.0196587	0.00438682	7.42491e-06	-0.00323316	0.00404439	0.42405	0.0190829	0.00989441	0.0537866	-0.00488426	0.00608092	0.421856	0.00673649	0.00971166	0.487908	0.0188364	0.00975648	0.053537	-0.00155677	0.00614156	0.799897	3.49647e-05	0.00422345	0.993395	0.00284581
	rs9969316	7	17438064	T	C	0.487507	T	0.990516	T	-0.024646	0.00755339	0.00110429	-0.0311756	0.00531468	4.4872e-09	-0.0322611	0.0065705	9.14632e-07	-0.0280154	0.00742246	0.000160737	-0.0259272	0.00586328	9.80053e-06	-0.0114971	0.00369013	0.00183581	-0.00265956	0.00340114	0.434238	0.02125	0.00834657	0.0109045	-0.00901584	0.00510906	0.077622	0.00341411	0.00814292	0.67502	0.0209316	0.00822609	0.0109484	-0.00514364	0.00515695	0.318564	-0.00493028	0.00355373	0.165336	-0.00116762
	rs58221005	7	17458747	G	A	0.200112	A	0.985085	A	-0.0435673	0.00940735	3.65421e-06	-0.0424076	0.00665541	1.87934e-10	-0.0401112	0.00820069	1.00637e-06	-0.0468195	0.00924844	4.16726e-07	-0.0420432	0.00734364	1.03916e-08	-0.025517	0.00463195	3.61787e-08	-0.00291318	0.00427061	0.495148	0.018165	0.010424	0.0814142	-0.00993112	0.00641665	0.121696	0.00430671	0.0102239	0.673585	0.0182575	0.0102737	0.0755637	-0.00539463	0.0064817	0.405251	0.000560513	0.00445905	0.899968	0.00183498
	rs12699848	7	17459230	C	T	0.450802	T	0.982084	T	0.0191915	0.00761247	0.0117064	0.0250055	0.00535883	3.07397e-06	0.0269647	0.00662638	4.72506e-05	0.0217368	0.00747683	0.00364948	0.0232782	0.00590616	8.11297e-05	0.0084678	0.00371808	0.0227602	-8.65641e-05	0.00342677	0.979847	-0.016687	0.00841552	0.0473927	0.00992093	0.00514574	0.0538606	-0.000100637	0.00821016	0.99022	-0.0154691	0.00829337	0.0621601	0.00703853	0.0051941	0.17539	0.00359524	0.00358052	0.315328	0.000947091
x	rs60223362	7	17459648	T	C	0.202462	C	0.985831	C	-0.0436605	0.00937629	3.23359e-06	-0.0428411	0.0066278	1.02784e-10	-0.0425067	0.00817465	2.00528e-07	-0.0473797	0.00921904	2.77671e-07	-0.0419837	0.0073133	9.47813e-09	-0.0246158	0.00461225	9.46346e-08	-0.00354966	0.00425247	0.403873	0.0193377	0.0103953	0.0628642	-0.00911642	0.00638966	0.153658	0.00500946	0.0101893	0.622978	0.019264	0.0102453	0.0600837	-0.00466433	0.00645572	0.469982	0.00133537	0.00444007	0.763602	0.00142224
x	rs73083829	7	17464965	C	A	0.171411	A	0.982954	A	-0.0488095	0.00998303	1.01862e-06	-0.0455011	0.00705306	1.11696e-10	-0.0422512	0.00868798	1.15981e-06	-0.0528288	0.0098157	7.42575e-08	-0.0468311	0.0077996	1.9341e-09	-0.0254242	0.00491368	2.29264e-07	-0.00399165	0.00453103	0.378341	0.0172872	0.0111034	0.119501	-0.00788083	0.00680861	0.24708	0.00542094	0.0108819	0.618373	0.016836	0.0109325	0.123576	-0.00410467	0.00687904	0.550715	0.00192121	0.00473063	0.684654	-0.00107403
	rs9986681	7	17472880	T	C	0.493787	T	0.990344	T	-0.0166938	0.00757694	0.0275875	-0.0216048	0.0053255	4.97946e-05	-0.0180943	0.00661314	0.00621979	-0.0219024	0.00744845	0.00327927	-0.0219484	0.0058661	0.000183075	-0.0166415	0.00369365	6.62932e-06	-0.000380336	0.00340538	0.911072	0.00167544	0.00834742	0.840924	0.00161532	0.005111	0.751967	-0.000827579	0.00817458	0.919362	0.00251573	0.00823259	0.759926	0.00297882	0.0051562	0.563458	0.00259329	0.00355832	0.466127	0.00253807
	rs9986973	7	17473030	G	A	0.493703	G	0.990333	G	-0.0166619	0.00757771	0.0279011	-0.021635	0.00532576	4.86414e-05	-0.0182011	0.00661306	0.00592069	-0.0218814	0.00744916	0.00331221	-0.021913	0.00586667	0.000187782	-0.0166573	0.00369366	6.49761e-06	-0.000340768	0.00340539	0.920291	0.00161278	0.00834811	0.846811	0.00165361	0.00511116	0.746295	-0.000842121	0.00817457	0.91795	0.00245601	0.00823324	0.765473	0.00303836	0.00515655	0.555713	0.00250489	0.00355835	0.481467	0.00260825
	rs483081	7	17486190	C	T	0.428827	T	0.991137	T	-0.0233956	0.00762069	0.00214289	-0.0243186	0.00537285	6.01582e-06	-0.0226994	0.00666103	0.000655599	-0.0289864	0.00748879	0.000108807	-0.0250251	0.00592384	2.39901e-05	-0.0127599	0.00373643	0.000638029	-0.00508975	0.00344405	0.139454	0.00370366	0.00844865	0.66112	-0.00144612	0.00516542	0.779508	-0.00328524	0.00826153	0.690887	0.00338901	0.0083275	0.684037	-0.000412041	0.00520974	0.936961	0.00518626	0.00359805	0.149471	-0.000900086
	rs1900804	7	17486446	C	T	0.260157	T	0.993558	T	0.0216216	0.00856835	0.011628	0.0287331	0.00600507	1.71515e-06	0.0311274	0.00743479	2.83649e-05	0.0255175	0.00841745	0.00243576	0.022832	0.00664127	0.000586698	0.0159339	0.00416291	0.000129468	0.00216429	0.00383695	0.572711	-0.0111345	0.0094205	0.237241	0.00335971	0.00576667	0.560158	0.00330288	0.00921667	0.720077	-0.0119634	0.00929106	0.19789	0.000438828	0.00581895	0.939886	0.00211448	0.00400898	0.597891	0.00159325
	rs4721607	7	17491772	T	G	0.473332	G	0.991248	G	0.0189482	0.00758719	0.0125178	0.0225033	0.00533183	2.44027e-05	0.0223648	0.00662947	0.000742828	0.0248037	0.00745533	0.000879131	0.0227794	0.00586643	0.000103297	0.0141295	0.00369991	0.000134125	0.00229559	0.00341062	0.500902	-0.00109844	0.00835864	0.895449	-0.00421052	0.00511825	0.410711	-0.00119492	0.00817711	0.88382	-0.00312144	0.00824138	0.704875	-0.00364411	0.00516086	0.480124	-0.00438956	0.00356424	0.218118	0.000291398
	rs1545534	7	17492960	C	T	0.416796	C	0.986774	C	-0.0303383	0.00772022	8.52789e-05	-0.0323969	0.00541105	2.14613e-09	-0.0292871	0.00672823	1.34721e-05	-0.0332265	0.00758647	1.19295e-05	-0.0333297	0.00596177	2.27441e-08	-0.020245	0.00376352	7.49218e-08	0.000397209	0.00346874	0.908833	0.00980119	0.00853235	0.250688	-0.00103269	0.00520979	0.842873	0.0020251	0.00834451	0.80825	0.0116388	0.00841449	0.16662	0.00159339	0.00525234	0.76161	0.00310403	0.00362463	0.391795	0.000341807
	rs36104894	7	17494690	G	GC	0.264197	GC	0.98939	GC	0.0213669	0.00857473	0.0127146	0.0282368	0.00600674	2.59607e-06	0.0301961	0.00744087	4.95639e-05	0.0252514	0.00842424	0.00272481	0.0226659	0.00664267	0.000644966	0.0152335	0.00416433	0.000254198	0.00238492	0.00383843	0.534386	-0.0114181	0.00943078	0.226015	0.00290574	0.00576866	0.614465	0.00114771	0.00923399	0.901085	-0.0123723	0.0093029	0.18355	0.000632571	0.00581982	0.913447	0.00245659	0.0040104	0.540172	0.00130132
x	7:17495075_GA_G	7	17495075	GA	G	0.188949	G	0.973551	G	-0.0467522	0.00966165	1.31321e-06	-0.0434436	0.00683163	2.04142e-10	-0.0404362	0.00842456	1.59433e-06	-0.0508621	0.00950142	8.71713e-08	-0.0458496	0.00754234	1.21785e-09	-0.0226052	0.00474256	1.8771e-06	-0.00415926	0.00437235	0.341472	0.0148777	0.0107572	0.166664	-0.00675537	0.00658544	0.304988	0.00402398	0.0105674	0.70336	0.0150802	0.010598	0.154771	-0.00403613	0.00664714	0.543722	0.000556555	0.00456518	0.902968	-0.000657943
	rs1868361	7	17495669	C	T	0.189422	T	0.988688	T	-0.0469618	0.00958013	9.5472e-07	-0.0420702	0.00677283	5.27532e-10	-0.0399553	0.00835239	1.72747e-06	-0.0506783	0.00942201	7.56516e-08	-0.044713	0.00747958	2.27321e-09	-0.0222656	0.00470373	2.20798e-06	-0.00447157	0.00433645	0.302467	0.0129814	0.0106698	0.223748	-0.00757353	0.00653383	0.246409	0.00385298	0.0104729	0.71295	0.0136332	0.0105095	0.194564	-0.00448782	0.00659494	0.496194	0.000150457	0.00452779	0.973491	-0.00118066
	rs13225976	7	17496541	T	C	0.261599	C	0.992953	C	0.0205497	0.00855015	0.0162492	0.0280352	0.00599193	2.89087e-06	0.0301718	0.00742164	4.80512e-05	0.0240446	0.00839967	0.00420559	0.0217066	0.00662568	0.00105305	0.0150612	0.00415395	0.000288229	0.00257485	0.00382873	0.501262	-0.0103342	0.00940855	0.272049	0.00350954	0.00575495	0.541977	0.00193713	0.00921048	0.833421	-0.0113384	0.00927992	0.221788	0.00105315	0.00580546	0.856049	0.00279262	0.00400034	0.485119	0.00131965
x	rs2029056	7	17497803	A	T	0.209148	T	0.996964	T	-0.0440826	0.00920369	1.68035e-06	-0.0418428	0.00650834	1.29231e-10	-0.0425739	0.00803096	1.15679e-07	-0.0483889	0.00905238	9.09428e-08	-0.0418709	0.00718171	5.56775e-09	-0.0204459	0.00452051	6.10487e-06	-0.00369693	0.00416707	0.374985	0.0146884	0.0102174	0.150567	-0.00772194	0.00627359	0.218377	0.00522767	0.0100569	0.603202	0.0151351	0.0100748	0.133041	-0.00472684	0.00632789	0.455075	0.000483893	0.00435136	0.911454	0.000761191
	rs10225144	7	17502590	T	C	0.221534	C	0.993894	C	-0.039618	0.00910068	1.34649e-05	-0.0375796	0.00641719	4.7615e-09	-0.03887	0.00793663	9.74418e-07	-0.0421004	0.00894757	2.54854e-06	-0.0357951	0.00708	4.29995e-07	-0.0182068	0.00445971	4.45788e-05	-0.00439886	0.00411097	0.284608	0.0151763	0.0100794	0.132164	-0.00810789	0.00618259	0.189725	0.00152893	0.00992778	0.877606	0.0156751	0.00993966	0.114804	-0.00520324	0.00623526	0.40401	0.000922932	0.00429288	0.829774	-0.000178047
	rs13244652	7	17504646	T	C	0.452243	C	0.992467	C	0.0179505	0.00760167	0.0182142	0.0200411	0.00534128	0.000175494	0.0187924	0.00663023	0.00459428	0.0230125	0.00746918	0.00206523	0.021004	0.00588273	0.000356687	0.0143316	0.00370255	0.000108565	0.0020049	0.00341324	0.556944	-0.00151157	0.0083767	0.856801	-0.00426621	0.00512713	0.405364	-0.00227339	0.00819807	0.781546	-0.00402792	0.00825682	0.625675	-0.00322265	0.00516942	0.53302	-0.00460294	0.00356704	0.196911	0.000345954
	rs13230630	7	17504894	C	G	0.241216	G	0.996036	G	0.0196059	0.00875765	0.025183	0.0274483	0.00614234	7.88244e-06	0.0286354	0.00761042	0.000168368	0.0232254	0.00860152	0.00693527	0.0221742	0.00679026	0.00109307	0.0158285	0.00425192	0.00019721	0.00254295	0.00391934	0.516455	-0.0112279	0.00962034	0.243184	0.000201245	0.00589721	0.972777	-0.00433816	0.00943912	0.645812	-0.0130755	0.00948914	0.168235	-0.000333004	0.00594301	0.955316	9.70877e-05	0.00409532	0.981086	0.00171133
	rs4719501	7	17505764	C	G	0.451342	G	0.991939	G	0.0189413	0.00760524	0.0127607	0.019798	0.00534309	0.000211282	0.0189205	0.00663309	0.00434092	0.0237023	0.00747312	0.00151738	0.0210458	0.00588509	0.000349033	0.0140644	0.00370487	0.000147003	0.0023066	0.0034154	0.499453	-0.0011699	0.00838227	0.889002	-0.00448013	0.00512866	0.382367	-0.00270447	0.0082013	0.741583	-0.00396059	0.00826172	0.631665	-0.00349041	0.00517142	0.499714	-0.00505809	0.00356933	0.156456	0.000364413
	rs4721612	7	17505886	T	C	0.451942	C	0.992012	C	0.0188664	0.00760303	0.0130921	0.0200016	0.00534265	0.000181436	0.0191358	0.00663256	0.00391464	0.0235994	0.00747117	0.00158635	0.021196	0.00588427	0.000315888	0.0142521	0.00370456	0.000119537	0.00240175	0.00341511	0.481888	-0.000920024	0.00838243	0.912604	-0.00465999	0.00512827	0.363519	-0.0026436	0.00820099	0.747189	-0.00364062	0.00826194	0.659471	-0.00350175	0.00517092	0.498282	-0.0050977	0.00356904	0.153204	0.000436722
	rs34829274	7	17505965	A	C	0.24128	C	0.996357	C	0.0198039	0.00875516	0.0237084	0.0276196	0.00614102	6.88566e-06	0.0289816	0.00760817	0.000139599	0.0234733	0.00859912	0.00634266	0.0223619	0.00678899	0.000988892	0.0158708	0.00425111	0.000189052	0.00252065	0.00391859	0.52006	-0.0114129	0.00961699	0.235342	5.07285e-05	0.00589589	0.993135	-0.00431574	0.00943513	0.647379	-0.0131929	0.00948598	0.164307	-0.000548208	0.00594188	0.92649	6.08404e-05	0.00409454	0.988145	0.00165518
	rs1059786	7	17506306	A	G	0.241267	G	0.996481	G	0.0198109	0.00875479	0.0236528	0.0276243	0.00614078	6.85519e-06	0.0289985	0.00760783	0.000138251	0.0234897	0.00859864	0.00630326	0.0223693	0.00678867	0.000984532	0.0158478	0.00425095	0.000193041	0.00251343	0.00391845	0.521241	-0.011394	0.00961687	0.236112	4.58638e-05	0.00589565	0.993793	-0.00430934	0.00943469	0.647851	-0.0131711	0.00948585	0.164999	-0.00053797	0.0059417	0.927857	4.3799e-05	0.0040944	0.991465	0.00164552
	rs1059787	7	17506338	C	T	0.239538	T	0.995841	T	0.0194769	0.00877683	0.0264871	0.0270096	0.00615414	1.14132e-05	0.0281152	0.00762655	0.000227694	0.023185	0.00862049	0.00715994	0.0226267	0.00680085	0.000878306	0.0158976	0.00426128	0.000191029	0.00244847	0.00392795	0.533057	-0.00960354	0.00963628	0.318968	0.000611293	0.00590906	0.917606	-0.00431241	0.0094552	0.648331	-0.0114925	0.00950631	0.226702	0.000346218	0.00595552	0.953642	0.000232582	0.00410433	0.95481	0.00166386
	rs1059788	7	17506531	A	G	0.2415	G	0.996693	G	0.0198213	0.0087537	0.0235621	0.0275698	0.00614037	7.13702e-06	0.0290153	0.00760655	0.000136665	0.0234567	0.00859762	0.00637072	0.0222634	0.0067884	0.00104014	0.0159872	0.00425035	0.00016905	0.00256441	0.00391789	0.512766	-0.0107341	0.0096152	0.264276	0.00032691	0.00589509	0.955776	-0.00402227	0.00943533	0.669894	-0.012539	0.00948428	0.186152	-0.000188273	0.00594112	0.97472	0.000267014	0.00409382	0.947996	0.00157162
	rs1059789	7	17506560	G	C	0.241351	C	0.996641	C	0.0197924	0.00875597	0.0238024	0.0274666	0.00614203	7.76533e-06	0.0288751	0.00760869	0.000147863	0.0234814	0.00859971	0.00632832	0.0221927	0.00679005	0.0010822	0.0158264	0.00425122	0.000197119	0.00250266	0.0039187	0.523054	-0.0111673	0.0096183	0.245637	3.68387e-05	0.00589669	0.995015	-0.00411712	0.00943664	0.662629	-0.0129296	0.0094872	0.172944	-0.000498848	0.00594271	0.933102	8.00884e-05	0.00409466	0.984395	0.00169967
	rs1692	7	17506689	G	T	0.241199	T	0.996795	T	0.0196991	0.00875466	0.0244501	0.0274452	0.00614096	7.8642e-06	0.0289592	0.0076072	0.000140988	0.0233982	0.00859848	0.0065087	0.0221374	0.00678928	0.00111229	0.0158563	0.00425076	0.00019139	0.00254592	0.00391827	0.515851	-0.0111956	0.00961723	0.244386	0.000298596	0.00589586	0.959608	-0.00409647	0.00943534	0.664174	-0.0129607	0.00948618	0.171866	-0.000252063	0.00594186	0.966163	7.97279e-05	0.00409421	0.984464	0.00168467
	rs1059791	7	17506813	G	A	0.241227	A	0.996566	A	0.0197966	0.00875575	0.0237693	0.0274085	0.00614101	8.08821e-06	0.0288526	0.00760773	0.000149347	0.0235018	0.00859957	0.00628201	0.0221733	0.00678939	0.00109196	0.0157531	0.00425091	0.0002108	0.00250884	0.0039184	0.521997	-0.0114273	0.00961699	0.234749	9.56188e-05	0.00589598	0.987061	-0.00436278	0.00943539	0.643809	-0.0131662	0.00948605	0.165165	-0.000452991	0.00594191	0.939231	3.29425e-05	0.00409434	0.99358	0.00171321
	rs4719502	7	17506848	G	C	0.241653	C	0.996941	C	0.020117	0.0087516	0.0215321	0.0280685	0.00613689	4.79996e-06	0.0295468	0.00760436	0.000102293	0.023751	0.00859564	0.00572875	0.022649	0.00678483	0.000843872	0.0160087	0.00424878	0.000164739	0.00259937	0.00391644	0.506879	-0.0108476	0.00961408	0.259206	0.000470371	0.00589231	0.936374	-0.0037757	0.00943054	0.688887	-0.0126535	0.00948313	0.182114	0.000103341	0.00593848	0.986116	0.000268559	0.0040923	0.947676	0.00177036
	rs4719503	7	17506913	A	G	0.461493	G	0.990447	G	0.0185377	0.00760428	0.0147839	0.0201782	0.00534076	0.000158135	0.0193577	0.00663249	0.00351804	0.0232414	0.00747212	0.00187023	0.0212352	0.00588221	0.000306391	0.0144066	0.00370414	0.000100572	0.00223433	0.00341475	0.512909	-0.000389274	0.00837883	0.962945	-0.00413591	0.00512599	0.419754	-0.00283152	0.00819786	0.729799	-0.00320872	0.00825798	0.697606	-0.00259625	0.00516902	0.615479	-0.0048132	0.00356865	0.177422	0.000441822
	rs4719504	7	17507094	G	T	0.24159	T	0.997068	T	0.0201467	0.00875099	0.0213313	0.0278964	0.00613599	5.46808e-06	0.0293849	0.00760414	0.000111581	0.0237497	0.00859504	0.00572804	0.0225107	0.00678394	0.000906477	0.0160262	0.00424813	0.000161682	0.00246417	0.00391585	0.529166	-0.0108532	0.00961085	0.258799	0.000533554	0.00589159	0.927841	-0.00380672	0.00942821	0.686393	-0.0126746	0.00948011	0.181247	0.000116889	0.00593763	0.984294	0.000369568	0.00409168	0.928032	0.00164011
	rs4719505	7	17507197	A	G	0.241586	G	0.997247	G	0.0205329	0.00875005	0.0189533	0.0280581	0.00613531	4.81177e-06	0.0294644	0.00760309	0.000106667	0.0241316	0.00859415	0.00498994	0.0227371	0.00678366	0.000803612	0.0161093	0.00424755	0.000149147	0.00264601	0.00391532	0.499162	-0.0108946	0.00960988	0.256936	0.000419491	0.00589084	0.94323	-0.00392708	0.00942723	0.676998	-0.0127297	0.00947916	0.179314	-1.54344e-05	0.0059369	0.997926	0.00033214	0.00409113	0.935295	0.00173212
	rs4719506	7	17507210	G	C	0.24157	C	0.997314	C	0.0205151	0.00874999	0.0190559	0.0280419	0.00613535	4.87357e-06	0.0295332	0.00760302	0.000102756	0.0241062	0.00859402	0.00503539	0.0227395	0.00678365	0.000802551	0.0160935	0.00424759	0.00015141	0.00262971	0.00391535	0.501815	-0.0109464	0.00961009	0.254694	0.000378087	0.00589088	0.948826	-0.0039431	0.00942725	0.675756	-0.0127703	0.00947937	0.177939	1.38463e-06	0.005937	0.999814	0.000336925	0.00409116	0.934365	0.00171655
	rs4719507	7	17507361	A	T	0.241634	T	0.997568	T	0.0205941	0.00874877	0.0185835	0.0279728	0.00613437	5.12404e-06	0.0295855	0.00760212	9.96955e-05	0.0241608	0.00859283	0.00493098	0.0227286	0.0067824	0.000805431	0.0161324	0.00424674	0.000145484	0.00251483	0.00391457	0.520597	-0.0109842	0.00960737	0.252923	0.000415445	0.00588996	0.943768	-0.00402324	0.00942506	0.66948	-0.0128271	0.00947679	0.175901	3.73756e-05	0.005936	0.994976	0.000402597	0.00409035	0.921594	0.00164397
	rs113768217	7	17507386	T	TGTCAA	0.241056	TGTCAA	0.994282	TGTCAA	0.0210692	0.00877445	0.0163487	0.0282503	0.00615192	4.39581e-06	0.0299243	0.0076228	8.66541e-05	0.0248491	0.00861717	0.00393391	0.0232993	0.00680187	0.000614298	0.0160901	0.00425823	0.000157788	0.00226546	0.00392515	0.56383	-0.0112406	0.0096299	0.243117	-0.000294802	0.00590724	0.960198	-0.00400682	0.00944848	0.671518	-0.0129579	0.00949846	0.172513	-0.000676012	0.00595298	0.909588	0.000447538	0.00410145	0.91311	0.00127387
	rs4721613	7	17507621	A	G	0.24183	G	0.998264	G	0.0208799	0.00874733	0.0169939	0.0279854	0.00613259	5.04237e-06	0.02969	0.00760003	9.37841e-05	0.024432	0.00859137	0.00446148	0.0228449	0.00678063	0.000754562	0.0161235	0.00424547	0.000146054	0.00250356	0.0039134	0.522343	-0.0109439	0.00960429	0.254517	0.00030573	0.00588833	0.958592	-0.004101	0.00942243	0.663394	-0.0128	0.00947381	0.176679	-8.74811e-05	0.00593442	0.988239	0.000339119	0.00408915	0.933906	0.00169604
	rs4721614	7	17507712	C	A	0.239882	A	0.998075	A	0.0203495	0.00876766	0.0202964	0.0276242	0.00614457	6.94553e-06	0.028737	0.00761917	0.000162408	0.0239578	0.00861162	0.00540578	0.0233128	0.00679007	0.00059658	0.0161446	0.00425469	0.000147978	0.00231185	0.00392195	0.555551	-0.00875407	0.00962004	0.362841	0.00109707	0.00590039	0.852498	-0.00325223	0.00943991	0.730459	-0.0107179	0.0094908	0.258786	0.000874326	0.00594692	0.883115	0.000386728	0.004098	0.924816	0.00181951
	rs4721615	7	17507864	T	C	0.241547	C	0.99898	C	0.0209229	0.00874685	0.0167619	0.0279221	0.00613285	5.3013e-06	0.0297114	0.00759937	9.25657e-05	0.0245473	0.00859049	0.00427328	0.0228426	0.0067808	0.000755712	0.0161126	0.00424525	0.000147447	0.00235468	0.00391319	0.547356	-0.0108967	0.00960196	0.256453	0.000102063	0.00588833	0.986171	-0.00435378	0.00941971	0.643943	-0.0127394	0.00947149	0.178629	-0.000366583	0.00593426	0.950743	0.000251561	0.00408892	0.950943	0.00155387
	rs4721616	7	17507901	C	T	0.239742	T	0.998638	T	0.0204941	0.00876847	0.0194342	0.0275019	0.00614601	7.66279e-06	0.0288991	0.0076194	0.000149176	0.0241758	0.00861184	0.00499995	0.0232791	0.00679186	0.000609635	0.0161229	0.00425546	0.000151466	0.0022341	0.00392265	0.568992	-0.00892166	0.00961967	0.353709	0.000774775	0.00590151	0.895551	-0.00408064	0.00943927	0.665524	-0.0108686	0.00949031	0.252125	0.00058231	0.00594758	0.922006	0.000446583	0.00409874	0.913238	0.00158804
	rs4721617	7	17507948	A	G	0.242857	G	1	G	0.0200953	0.00873031	0.0213558	0.0283622	0.00612065	3.59608e-06	0.0295958	0.00758371	9.53506e-05	0.023992	0.0085742	0.00514325	0.0230969	0.00676657	0.000642074	0.016347	0.00423562	0.000113718	0.00172242	0.00390416	0.659086	-0.0108714	0.00958253	0.256598	0.000980392	0.00587663	0.867505	-0.0035112	0.00940289	0.708841	-0.0124843	0.00945284	0.186617	0.000513198	0.00592242	0.930947	0.00119102	0.00407964	0.77033	0.00144251
x	rs17706320	7	17551902	T	C	0.337812	C	0.996579	C	-0.0251449	0.00794397	0.00155123	-0.0231573	0.00558908	3.42752e-05	-0.0174141	0.00689875	0.0115992	-0.0224667	0.00780876	0.00401648	-0.0204116	0.00616908	0.000937934	-0.0112908	0.00388009	0.00361571	-0.00151366	0.00357593	0.672084	0.00719904	0.00875625	0.410994	-0.00440895	0.00536917	0.411558	0.00977072	0.00855837	0.253608	0.00814493	0.0086459	0.346173	-0.00331431	0.00543071	0.541671	-0.00147201	0.00373605	0.693581	-0.000449856
x	rs10757863	9	29439717	T	C	0.194003	T	0.99412	T	-0.0262228	0.00948924	0.00572412	-0.0339238	0.00667465	3.73559e-07	-0.0274432	0.00827589	0.000913885	-0.0213926	0.009335	0.0219333	-0.0331248	0.00735648	6.72056e-06	-0.00809036	0.00466039	0.0825691	-0.00164946	0.00429468	0.700928	0.00201636	0.0105554	0.848507	0.00923723	0.00643085	0.150895	-0.00322263	0.0103397	0.755289	0.00136071	0.0104096	0.896	0.00639981	0.00649912	0.324765	0.00254387	0.00448781	0.570825	-0.00577341
x	rs3814119	9	129462901	T	C	0.447163	C	0.98417	C	0.0419259	0.00764433	4.18566e-08	0.0122293	0.0053751	0.0228982	0.0156954	0.00665083	0.0182842	0.0424741	0.00749678	1.47986e-08	0.0195947	0.00591802	0.000930157	0.00806979	0.00372542	0.0303021	-0.00345739	0.00343369	0.313984	-0.00294777	0.00840422	0.72578	-0.00187043	0.00515733	0.716849	-0.00511431	0.00823598	0.534624	-0.0036171	0.00828604	0.662457	-0.00213614	0.00520291	0.681392	0.00739792	0.00358762	0.0392032	-0.00703759
	rs3906146	9	129463613	C	T	0.442611	T	0.990396	T	0.0410631	0.00763715	7.65327e-08	0.011639	0.0053677	0.0301371	0.0152304	0.00664329	0.0218764	0.0412921	0.00748965	3.55601e-08	0.0196877	0.00591175	0.000868214	0.00793298	0.00372175	0.0330482	-0.00332334	0.00343044	0.332657	-0.00449772	0.00839803	0.592262	-0.00252487	0.0051511	0.624021	-0.00521377	0.00822685	0.52625	-0.00527768	0.00828006	0.523872	-0.00296636	0.00519635	0.5681	0.00718032	0.00358395	0.0451295	-0.00680325
	rs1887970	9	129464827	C	T	0.437591	T	0.990284	T	0.0409342	0.00764884	8.79213e-08	0.0109247	0.00537444	0.0420851	0.0152852	0.00665124	0.0215618	0.0416949	0.00749929	2.72615e-08	0.0193541	0.00592112	0.00108129	0.00754876	0.00372623	0.0427829	-0.00218377	0.00343452	0.524888	-0.00480773	0.00840851	0.567483	-0.00282356	0.00515649	0.583987	-0.00571808	0.00823713	0.487574	-0.00602526	0.00828939	0.467316	-0.00328804	0.00520211	0.52735	0.00692302	0.00358819	0.0536844	-0.00587111
	rs3861879	9	129464856	A	G	0.440778	G	0.988167	G	0.0415746	0.00764881	5.51867e-08	0.0117688	0.00537547	0.0285749	0.0154004	0.00665033	0.0205778	0.0423683	0.00749895	1.62193e-08	0.0200693	0.00592163	0.000701621	0.00748614	0.00372467	0.044446	-0.0016852	0.00343294	0.623504	-0.00483215	0.00840834	0.56551	-0.00268037	0.00515673	0.603218	-0.0058526	0.00823603	0.477333	-0.00597747	0.00828846	0.470806	-0.00302142	0.00520224	0.561382	0.0064593	0.00358671	0.071721	-0.00573296
	rs867560	9	129465233	C	G	0.44068	G	0.99603	G	0.0406711	0.00761994	9.51005e-08	0.011709	0.00535328	0.0287275	0.0154599	0.00662731	0.0196665	0.040856	0.00747293	4.61303e-08	0.0197255	0.00589802	0.000825096	0.00729794	0.00371223	0.0493101	-0.00306958	0.00342166	0.369666	-0.00428864	0.00837528	0.608615	-0.00219942	0.00513804	0.668604	-0.004024	0.00820581	0.623866	-0.00479143	0.00825697	0.561725	-0.00282627	0.00518308	0.585558	0.00711257	0.00357484	0.0466353	-0.00683985
	rs13287548	9	129466456	C	T	0.433859	T	0.989224	T	0.0407941	0.00765884	1.0106e-07	0.0112449	0.00538074	0.0366354	0.015876	0.00665887	0.017122	0.041376	0.00751065	3.64267e-08	0.0198058	0.00592612	0.000832004	0.00750097	0.00373111	0.0443923	-0.00318739	0.00343906	0.35402	-0.00537242	0.0084174	0.523316	-0.00261323	0.00516295	0.612753	-0.0038101	0.00824488	0.644001	-0.00576882	0.00829891	0.48698	-0.00347015	0.00520826	0.505235	0.00636584	0.00359309	0.0764486	-0.00683289
	rs764170922	12	10994893	TAGCCTAAAATG	T	0.252473	T	0.997372	T	0.000472106	0.00867265	0.956588	-0.00335311	0.00609245	0.582067	-0.0245334	0.0075724	0.00119697	-0.00668498	0.00852436	0.432918	0.00176577	0.00670511	0.792284	0.0159857	0.00423087	0.000157952	-0.0180863	0.00389934	3.51629e-06	-0.0141949	0.00961791	0.139989	-0.0018005	0.00586136	0.758706	-0.0229133	0.00941434	0.014945	-0.0163344	0.00948243	0.0849745	-0.000754291	0.00590802	0.898409	0.0133973	0.00407363	0.00100651	-0.0196402
	rs2227296	12	11000934	A	G	0.252825	G	0.99848	G	0.000919193	0.00864994	0.915372	-0.00335357	0.00608362	0.581467	-0.0249756	0.00756303	0.000959765	-0.00631675	0.00850555	0.457693	0.00179409	0.00669211	0.788631	0.0162862	0.00422746	0.000116991	-0.0185937	0.00389631	1.82499e-06	-0.012169	0.00960243	0.205067	-0.00184418	0.00585484	0.752774	-0.0230251	0.00940549	0.0143701	-0.0146104	0.00946755	0.122793	-0.000450807	0.00589999	0.939095	0.0136944	0.00407043	0.000767433	-0.0200087
	rs11611410	12	11004268	A	G	0.253884	G	0.99777	G	0.00111197	0.00865254	0.897743	-0.00314933	0.00608403	0.604712	-0.0250019	0.00756473	0.000950428	-0.00617001	0.00850833	0.468353	0.00197136	0.00669301	0.768346	0.0161925	0.00422797	0.000128282	-0.0185793	0.00389679	1.86416e-06	-0.0124242	0.00960404	0.195803	-0.00201349	0.00585534	0.730944	-0.0232952	0.00940684	0.0132778	-0.0149078	0.00946915	0.115418	-0.000780296	0.00590062	0.894795	0.0137708	0.00407098	0.000718071	-0.0200927
	rs61912245	12	11005821	A	T	0.253308	T	0.997687	T	0.000910405	0.00865396	0.916217	-0.00378511	0.00608486	0.533909	-0.0257983	0.00756647	0.000651367	-0.00650258	0.0085106	0.44484	0.00151544	0.00669361	0.820891	0.0158269	0.00422852	0.000181997	-0.0187708	0.00389729	1.46356e-06	-0.0113164	0.00960654	0.238812	-0.00160208	0.00585672	0.784434	-0.0227496	0.00941226	0.0156552	-0.0138612	0.00947168	0.14336	-0.000379685	0.00590158	0.948703	0.0137874	0.00407143	0.000708432	-0.0200718
	rs7302130	12	11006101	A	C	0.269855	C	0.997631	C	-0.000582242	0.00847729	0.945243	-0.0077732	0.00596611	0.192616	-0.0288233	0.00741141	0.000100814	-0.00750839	0.00834002	0.367977	-0.00158065	0.00656514	0.809739	0.0152042	0.00414816	0.000247151	-0.0183872	0.00382312	1.51497e-06	-0.00826008	0.00942196	0.380668	-0.000150499	0.00574382	0.979096	-0.0200624	0.00922651	0.0296821	-0.0111616	0.00929441	0.229806	-0.000116774	0.00579112	0.983912	0.0138297	0.00399386	0.000534886	-0.0195001
	rs61912247	12	11010329	A	C	0.252541	C	0.997855	C	0.00188902	0.00865652	0.82726	-0.00318756	0.00608781	0.60056	-0.0247745	0.00757009	0.00106626	-0.00552646	0.00851376	0.516266	0.00201663	0.00669558	0.763272	0.0158218	0.00423072	0.000184293	-0.0186906	0.00389941	1.64337e-06	-0.0117338	0.00960658	0.221936	-0.00219036	0.00585814	0.708479	-0.0232504	0.00941607	0.013547	-0.0143244	0.0094722	0.130481	-0.000943014	0.00590338	0.873085	0.0138226	0.00407362	0.000691056	-0.0200106
	rs61912249	12	11013304	A	T	0.250582	T	0.995411	T	0.00140054	0.00868162	0.871841	-0.00297739	0.0061048	0.625755	-0.0245948	0.00759039	0.00119526	-0.00587886	0.00853647	0.491034	0.00188447	0.00671434	0.778969	0.0156877	0.00424203	0.000217259	-0.0187123	0.00390982	1.70343e-06	-0.0110765	0.0096353	0.250331	-0.00204193	0.00587401	0.728126	-0.0230429	0.00944354	0.0146912	-0.0135376	0.00949868	0.15411	-0.000617419	0.00591974	0.916933	0.0142296	0.00408453	0.000494562	-0.0200449
	rs61914772	12	11013319	C	T	0.247558	T	0.994151	T	0.00148909	0.00868793	0.863913	-0.00321379	0.00610938	0.598861	-0.0248068	0.00759632	0.00109317	-0.00578153	0.00854318	0.498575	0.00177585	0.00671941	0.791561	0.0155883	0.00424478	0.000240442	-0.0188186	0.0039124	1.51111e-06	-0.0106371	0.00964336	0.270016	-0.00188368	0.00587823	0.748628	-0.0226992	0.00945124	0.0163258	-0.0131081	0.00950631	0.167942	-0.000491239	0.00592426	0.933915	0.0141266	0.0040872	0.000547832	-0.020044
	rs61914773	12	11015581	C	T	0.251537	T	0.996976	T	0.00208677	0.00866555	0.809703	-0.00352993	0.00609466	0.562467	-0.024991	0.00757656	0.000973055	-0.00523984	0.00852185	0.538645	0.00219259	0.00670249	0.743571	0.0156656	0.00423571	0.000217007	-0.0186604	0.00390396	1.75612e-06	-0.0111075	0.00961649	0.248085	-0.00177867	0.00586487	0.761681	-0.0228719	0.00942104	0.0152	-0.0136868	0.00948018	0.148829	-0.000455902	0.00591069	0.938519	0.0135472	0.00407842	0.000895029	-0.0197963
	rs17742991	12	11019271	T	C	0.248594	C	0.997037	C	0.00257989	0.00866394	0.765879	-0.00358192	0.00609356	0.556655	-0.0253006	0.00757764	0.000842055	-0.00481095	0.00852029	0.57232	0.00224084	0.00670161	0.738099	0.015529	0.00423434	0.000245135	-0.0186384	0.00390278	1.79305e-06	-0.0110457	0.00961385	0.250594	-0.00187863	0.00586329	0.748662	-0.02293	0.00942212	0.014955	-0.0135156	0.00947767	0.153868	-0.000667966	0.00590912	0.909999	0.0138873	0.00407715	0.000659135	-0.0198671
	rs770718672	12	11023346	ACTTAAT	A	0.251103	A	0.995234	A	0.00275175	0.0086784	0.751185	-0.00313523	0.00610201	0.607392	-0.0245957	0.00758453	0.00118429	-0.00490009	0.00853461	0.565875	0.00229602	0.00671316	0.732339	0.0156319	0.00424034	0.000227483	-0.0184044	0.00390819	2.48988e-06	-0.0116477	0.00962891	0.22642	-0.00212211	0.00587152	0.717784	-0.0234017	0.00943284	0.0131124	-0.0141641	0.00949252	0.135678	-0.000807093	0.00591766	0.891516	0.0134884	0.00408282	0.000954463	-0.0198484
	rs61914781	12	11024367	G	A	0.25135	A	0.997535	A	0.00255826	0.00865981	0.767677	-0.00333013	0.00609071	0.584548	-0.0247066	0.00757288	0.00110528	-0.00499469	0.00851613	0.557546	0.00207153	0.00669844	0.757128	0.0158487	0.00423252	0.000180818	-0.0185629	0.00390106	1.95322e-06	-0.011468	0.0096097	0.232736	-0.0017898	0.00586008	0.760045	-0.0230756	0.00941553	0.0142604	-0.0139916	0.00947397	0.139731	-0.000486444	0.00590632	0.934361	0.0137153	0.00407535	0.000764473	-0.0198885
	rs61914783	12	11036008	T	G	0.25519	G	0.99812	G	0.00378835	0.00863262	0.66078	-0.00223484	0.00606789	0.712646	-0.0232484	0.00754304	0.00205693	-0.00322881	0.00848758	0.703639	0.00318494	0.006675	0.633261	0.0162668	0.004215	0.000113786	-0.0184399	0.00388482	2.07033e-06	-0.0127865	0.0095732	0.181675	-0.00175881	0.00583691	0.763167	-0.0248489	0.00937641	0.00805075	-0.0150688	0.0094379	0.110362	-0.000437276	0.00588245	0.940743	0.0130343	0.00405852	0.00132035	-0.0197756
	rs7137492	12	11040330	T	C	0.255248	C	0.998118	C	0.00404494	0.00863321	0.639408	-0.0022144	0.006068	0.715164	-0.0236273	0.00754373	0.00173728	-0.00309632	0.0084897	0.715327	0.00327967	0.00667636	0.623262	0.0163834	0.00421529	0.000101685	-0.018495	0.00388516	1.93409e-06	-0.0126167	0.0095739	0.187576	-0.00183398	0.00583789	0.753407	-0.0250802	0.00937658	0.00748277	-0.01487	0.00943852	0.115164	-0.000360773	0.00588329	0.951103	0.0130823	0.0040588	0.00126805	-0.0197179
	rs10772380	12	11045512	T	G	0.260555	T	0.996401	T	0.000730221	0.0086519	0.932739	-0.00735565	0.0061058	0.228324	-0.028656	0.00758686	0.00015894	-0.00699016	0.00851005	0.411425	0.00035657	0.00670624	0.957597	0.0132733	0.00424097	0.00174977	-0.0181514	0.00390873	3.42387e-06	-0.00802203	0.00962925	0.404803	0.00169184	0.00587251	0.773276	-0.0162015	0.00943775	0.0860516	-0.0109448	0.00948968	0.248785	0.00229764	0.00592081	0.697971	0.0148996	0.00408334	0.0002635	-0.0200661
	rs10772383	12	11049651	G	A	0.247586	A	0.995975	A	0.00113424	0.00865814	0.895775	-0.00719031	0.00611204	0.239432	-0.0289679	0.00759578	0.000137126	-0.00666141	0.00851779	0.434187	0.000780418	0.00671105	0.907424	0.0133212	0.00424501	0.00170099	-0.0181377	0.00391246	3.55803e-06	-0.00900413	0.00964019	0.350303	0.00130073	0.00587833	0.824878	-0.0164752	0.00944896	0.0812416	-0.0118076	0.00949897	0.213866	0.0016975	0.00592622	0.774543	0.0145893	0.00408719	0.000357757	-0.0200261
	12:11049995_GC_G	12	11049995	GC	G	0.249916	G	0.995845	G	0.000941483	0.00866251	0.913453	-0.00650976	0.0061123	0.286868	-0.0285618	0.00759816	0.000170822	-0.00686904	0.00852164	0.42021	0.00108992	0.00671224	0.871008	0.0136528	0.00424587	0.00130224	-0.018148	0.00391329	3.52965e-06	-0.00915487	0.00964394	0.342485	0.00123112	0.00587946	0.834142	-0.0166043	0.00945206	0.0789839	-0.0119334	0.00950312	0.209225	0.00174775	0.00592711	0.768091	0.0149794	0.00408796	0.000248138	-0.0200929
	rs7138108	12	11053329	C	T	0.249199	T	0.996116	T	0.0010168	0.00865457	0.906475	-0.00717767	0.00611047	0.240138	-0.029098	0.00759366	0.000127372	-0.00682093	0.00851448	0.423082	0.000735498	0.00670889	0.912703	0.0133749	0.00424399	0.00162483	-0.0180764	0.00391158	3.81807e-06	-0.00881929	0.00963868	0.360207	0.00134503	0.00587695	0.818974	-0.0166054	0.00944752	0.0788195	-0.0116164	0.00949742	0.221298	0.00184125	0.00592459	0.755968	0.0146656	0.00408622	0.000332013	-0.0199963
	rs11054069	12	11058117	T	C	0.250207	C	0.996892	C	0.0011572	0.00865035	0.893582	-0.00683964	0.00610772	0.262788	-0.0286406	0.00758853	0.000160774	-0.00652621	0.00850812	0.443055	0.000833883	0.00670634	0.901045	0.0134288	0.00424256	0.00154976	-0.0180206	0.00391021	4.05759e-06	-0.00923228	0.00963057	0.337748	0.00107332	0.00587391	0.855013	-0.0171876	0.0094393	0.068641	-0.0120638	0.00948975	0.203653	0.00160223	0.00592156	0.786718	0.0147259	0.00408478	0.000312183	-0.0200133
	rs7398041	12	11067524	G	A	0.250857	A	0.997703	A	0.00148907	0.0086277	0.862974	-0.00661394	0.00608591	0.277146	-0.0286146	0.00756261	0.000154757	-0.00579169	0.00848625	0.494941	0.00130944	0.00668568	0.844723	0.0135745	0.00422649	0.00131954	-0.0179894	0.00389545	3.87763e-06	-0.0104316	0.00960012	0.277221	0.00173884	0.00585336	0.766417	-0.0181647	0.00940346	0.0534073	-0.012908	0.00945895	0.172379	0.00221468	0.00590108	0.707438	0.0143049	0.00406943	0.000439578	-0.0197931
	rs10772388	12	11069522	A	T	0.254722	A	0.998501	A	0.00148702	0.00862109	0.863057	-0.0062867	0.00608225	0.30132	-0.0285798	0.00755725	0.000155955	-0.00574238	0.00847855	0.498232	0.00163606	0.00668107	0.80655	0.0137789	0.00422447	0.00110779	-0.0179323	0.00389354	4.1158e-06	-0.0109047	0.00959118	0.255569	0.00137538	0.00584932	0.814105	-0.0186769	0.00939562	0.0468408	-0.0134362	0.00945055	0.155116	0.00188798	0.00589682	0.748842	0.0144948	0.00406745	0.000365937	-0.0199508
	rs7298262	12	11079262	C	T	0.251275	T	0.998721	T	0.00119863	0.0086472	0.889756	-0.00683097	0.0061042	0.263119	-0.0288036	0.0075858	0.00014666	-0.00662133	0.0085065	0.436349	0.000990863	0.00670267	0.882477	0.0134475	0.00423992	0.00151616	-0.0179466	0.00390779	4.38344e-06	-0.00955601	0.00962716	0.320911	0.00122064	0.00587091	0.835298	-0.0166349	0.00943441	0.0778759	-0.012394	0.009486	0.191375	0.00166361	0.00591889	0.778658	0.0147435	0.00408223	0.000304399	-0.0199502
	rs10845247	12	11079742	G	A	0.250987	A	0.998833	A	0.00119205	0.00864487	0.890327	-0.00684251	0.00610273	0.262198	-0.0289735	0.00758411	0.00013351	-0.00665385	0.00850425	0.433978	0.00104712	0.00670098	0.875825	0.0134687	0.00423921	0.00148761	-0.0180261	0.00390713	3.9606e-06	-0.00913975	0.00962532	0.34235	0.0013377	0.00586969	0.819724	-0.0167373	0.0094327	0.0760109	-0.0120293	0.00948421	0.204686	0.0018784	0.00591763	0.750923	0.0146764	0.00408155	0.000323537	-0.0199878
	rs7979199	12	11081493	C	G	0.251268	G	0.998205	G	0.000996033	0.00864418	0.908267	-0.00696172	0.00610251	0.253959	-0.0293776	0.00758479	0.000107587	-0.00690836	0.00850388	0.416582	0.00109365	0.00670034	0.870343	0.0136497	0.00423919	0.0012828	-0.01819	0.00390711	3.23354e-06	-0.00885622	0.00962308	0.35742	0.00139782	0.00586973	0.811773	-0.0163588	0.00943237	0.0828735	-0.0117796	0.0094822	0.214145	0.0017968	0.00591719	0.761389	0.0147398	0.00408152	0.000304711	-0.0199697
	rs10492100	12	11085820	T	C	0.25479	C	0.999623	C	0.00224534	0.00861541	0.794388	-0.00583904	0.00607796	0.336712	-0.0279031	0.00755383	0.000221148	-0.00506334	0.00847417	0.550177	0.00211749	0.00667674	0.751136	0.0140813	0.00422242	0.000853588	-0.0180739	0.00389162	3.41571e-06	-0.0105333	0.00958691	0.271905	0.00162116	0.00584596	0.781541	-0.0180721	0.00939133	0.0543241	-0.0131397	0.00944655	0.164254	0.00206221	0.00589288	0.726377	0.014354	0.00406545	0.000414559	-0.019594
	rs10492101	12	11086164	T	C	0.25475	C	0.999449	C	0.00241205	0.00861603	0.779519	-0.00572412	0.00607881	0.346375	-0.0279542	0.00755498	0.000215816	-0.00493646	0.00847475	0.560241	0.00231831	0.00667737	0.72845	0.0141623	0.00422272	0.000797261	-0.0180684	0.00389189	3.44425e-06	-0.0105558	0.00958761	0.270916	0.00143236	0.00584631	0.806456	-0.0182469	0.00939154	0.0520388	-0.013181	0.00944722	0.162962	0.00195527	0.00589356	0.740069	0.0143986	0.00406574	0.000398083	-0.0196775
	rs10492102	12	11086383	A	G	0.254749	G	0.999467	G	0.00241592	0.00861597	0.779173	-0.00572105	0.00607877	0.34663	-0.0279495	0.00755493	0.000216322	-0.00493216	0.00847469	0.56058	0.00232191	0.00667732	0.728044	0.0141653	0.00422269	0.000795143	-0.0180692	0.00389187	3.44042e-06	-0.0105532	0.00958755	0.271031	0.00143242	0.00584627	0.806446	-0.0182445	0.00939148	0.0520677	-0.0131779	0.00944716	0.163058	0.0019549	0.00589351	0.740114	0.0143985	0.00406571	0.000398083	-0.0196765
	rs11610105	12	11088981	G	A	0.271163	A	0.999827	A	0.000910451	0.00844521	0.91415	-0.0104309	0.0059596	0.0800777	-0.0315409	0.00740353	2.04694e-05	-0.00580354	0.00831243	0.485073	-0.00136061	0.00654857	0.835408	0.0131307	0.00414376	0.00153115	-0.0177505	0.00381903	3.35673e-06	-0.00737827	0.00940792	0.432895	0.00270243	0.00573452	0.637459	-0.0156868	0.00920679	0.0884257	-0.0102535	0.00927301	0.268853	0.00197425	0.00578443	0.732876	0.0141082	0.00398953	0.000405918	-0.0190902
	rs3851583	12	11089355	A	G	0.254774	G	1	G	0.0024312	0.00861571	0.777807	-0.00558259	0.00607814	0.358376	-0.0277516	0.00755392	0.000239302	-0.00491349	0.00847447	0.562055	0.00238243	0.00667614	0.7212	0.0140009	0.00422163	0.000911867	-0.0180787	0.00389088	3.38058e-06	-0.0105392	0.00958711	0.271645	0.00131896	0.00584546	0.821483	-0.0181867	0.00939073	0.0527968	-0.0131276	0.00944658	0.164644	0.00199814	0.00589249	0.734536	0.0141834	0.00406468	0.000484241	-0.019476
	rs7138535	12	11091693	T	A	0.25112	A	0.999691	A	0.00164348	0.00864183	0.849172	-0.00659091	0.00610004	0.279937	-0.0286389	0.0075822	0.000158895	-0.00615689	0.00850161	0.468947	0.00140002	0.0066978	0.834429	0.0139745	0.00423783	0.000975547	-0.018382	0.00390584	2.52534e-06	-0.00897651	0.00962537	0.351042	0.00165393	0.00586699	0.778018	-0.0163223	0.009429	0.0834514	-0.0118714	0.00948459	0.210708	0.00214625	0.00591479	0.716709	0.0147734	0.00408012	0.00029379	-0.0198216
	rs1013311	12	11092542	G	T	0.271135	T	0.999704	T	0.000894102	0.00844575	0.915691	-0.0105463	0.00596021	0.0768221	-0.0316581	0.0074046	1.91205e-05	-0.00581525	0.00831299	0.484222	-0.00143781	0.00654916	0.826229	0.0131517	0.00414422	0.00150641	-0.0177824	0.00381945	3.23155e-06	-0.00723033	0.00941047	0.4423	0.00279671	0.00573525	0.62581	-0.0156353	0.00920913	0.0895577	-0.0101102	0.00927547	0.275727	0.00209664	0.00578502	0.717035	0.0141909	0.00398997	0.000375751	-0.0191009
	rs3851586	12	11092621	A	G	0.254788	G	0.999727	G	0.00229965	0.00861647	0.789556	-0.00574586	0.00607829	0.344506	-0.0278913	0.00755472	0.000222893	-0.00500759	0.00847523	0.554626	0.00220965	0.00667677	0.740686	0.0141198	0.0042223	0.000825746	-0.0181025	0.00389151	3.29395e-06	-0.0105079	0.00958804	0.273117	0.0016218	0.00584607	0.781461	-0.0180352	0.00939123	0.0548153	-0.0131082	0.00944759	0.165312	0.00204891	0.00589304	0.72808	0.0142952	0.00406533	0.000437657	-0.019584
	rs3851587	12	11094184	T	A	0.250986	A	0.998567	A	0.00200872	0.00864801	0.816326	-0.00652985	0.00610519	0.284823	-0.0283082	0.00758856	0.00019147	-0.00574239	0.00850721	0.49968	0.00145688	0.00670222	0.827919	0.0138591	0.00424093	0.00108366	-0.0184764	0.00390867	2.28075e-06	-0.00880234	0.00962833	0.360615	0.00121947	0.00587142	0.835467	-0.0166693	0.00943708	0.0773477	-0.0116981	0.00948743	0.217585	0.00182448	0.00591884	0.757894	0.0146306	0.00408319	0.00033962	-0.0198243
	rs3851588	12	11094185	A	T	0.250986	T	0.998567	T	0.00200872	0.00864801	0.816326	-0.00652985	0.00610519	0.284823	-0.0283082	0.00758856	0.00019147	-0.00574239	0.00850721	0.49968	0.00145688	0.00670222	0.827919	0.0138591	0.00424093	0.00108366	-0.0184764	0.00390867	2.28075e-06	-0.00880234	0.00962833	0.360615	0.00121947	0.00587142	0.835467	-0.0166693	0.00943708	0.0773477	-0.0116981	0.00948743	0.217585	0.00182448	0.00591884	0.757894	0.0146306	0.00408319	0.00033962	-0.0198243
	rs10845250	12	11095521	A	G	0.269525	G	0.999057	G	0.000485712	0.00846408	0.954239	-0.0110874	0.00597852	0.0636659	-0.0318273	0.00742584	1.82351e-05	-0.00662719	0.00833178	0.426381	-0.00207284	0.00656697	0.752272	0.0129993	0.0041574	0.00176771	-0.0178035	0.00383161	3.37979e-06	-0.0061484	0.00944126	0.514907	0.00235992	0.00575268	0.681638	-0.0140251	0.00924276	0.129174	-0.00932432	0.00930593	0.316365	0.00159645	0.00580332	0.783246	0.0144002	0.00400259	0.000321134	-0.019184
	rs10845251	12	11098266	A	G	0.25299	G	0.9993	G	0.00163468	0.00863889	0.849919	-0.0064041	0.00609812	0.293641	-0.0280164	0.00757888	0.000218786	-0.00605546	0.00849809	0.47612	0.00131387	0.0066959	0.844439	0.0140212	0.00423656	0.000934684	-0.0181538	0.00390467	3.33485e-06	-0.00972231	0.00961946	0.312174	0.00106793	0.00586511	0.855519	-0.016577	0.00942555	0.0786354	-0.0125942	0.00947888	0.183972	0.0014534	0.0059129	0.805836	0.0145107	0.00407898	0.000374648	-0.0196773
	rs3851589	12	11103044	A	G	0.251227	G	0.999495	G	0.00168381	0.00864101	0.845502	-0.00636078	0.00609955	0.297032	-0.0284191	0.00758177	0.000178272	-0.00607474	0.00850089	0.474862	0.00148097	0.0066971	0.824987	0.0139478	0.00423727	0.000996091	-0.0182749	0.00390531	2.87871e-06	-0.00931187	0.00962084	0.333112	0.00122236	0.00586659	0.834949	-0.0166829	0.00942791	0.076819	-0.0121852	0.00948021	0.198688	0.00171372	0.00591414	0.771996	0.014587	0.00407966	0.000349647	-0.0198062
x	rs2418224	12	11103588	G	T	0.251187	T	0.999481	T	0.00175713	0.00864233	0.838889	-0.00630587	0.00609988	0.301247	-0.0283489	0.00758253	0.000185238	-0.00600028	0.00850209	0.480355	0.00153725	0.00669758	0.818463	0.0139527	0.00423747	0.000992617	-0.0182533	0.0039055	2.96078e-06	-0.0094111	0.0096221	0.328049	0.00118243	0.00586667	0.840269	-0.0167046	0.00942797	0.076438	-0.0122803	0.00948137	0.195261	0.00167317	0.00591447	0.777258	0.014598	0.00407986	0.000346278	-0.0198118
(x)	rs11054082 (triallelic)	12	11104810	G	C	0.248378	C	0.997064	C	0.00249456	0.00869687	0.774242	-0.00622184	0.00613109	0.310204	-0.0268537	0.00762157	0.000426577	-0.00487882	0.00855304	0.568398	0.0020466	0.00673571	0.761248	0.0136992	0.00425985	0.00130071	-0.0180403	0.00392622	4.33526e-06	-0.0107404	0.00967707	0.267062	0.000769895	0.00589809	0.896145	-0.0171462	0.00947467	0.0703561	-0.0138733	0.00953845	0.145831	0.00109448	0.00594596	0.853958	0.0147868	0.00410167	0.000312189	-0.0203285
	rs11054084	12	11114476	A	G	0.251177	G	0.998957	G	0.00163783	0.00864337	0.84971	-0.00637196	0.00610069	0.296274	-0.0283088	0.00758267	0.00018923	-0.00605472	0.0085031	0.476434	0.00150122	0.00669894	0.822682	0.0140177	0.00423849	0.000942483	-0.0182026	0.00390645	3.17085e-06	-0.00930884	0.00962579	0.333518	0.00149059	0.00586789	0.799477	-0.0163333	0.00943059	0.0832951	-0.0121912	0.00948505	0.198696	0.00183536	0.00591552	0.756362	0.0147475	0.00408084	0.000301811	-0.0196744
	rs75102003	12	11115469	T	C	0.251735	C	0.99839	C	0.0015496	0.00864646	0.857768	-0.00619488	0.00610232	0.31003	-0.0279727	0.00758561	0.000226698	-0.00613314	0.00850575	0.47088	0.00148904	0.0067003	0.824132	0.0138395	0.00423954	0.00109731	-0.0181625	0.00390741	3.35153e-06	-0.00881221	0.00962654	0.359987	0.00146642	0.00586949	0.802713	-0.0162522	0.00943429	0.0849605	-0.0117449	0.00948559	0.21566	0.001924	0.00591703	0.745059	0.0146428	0.00408187	0.000334285	-0.0196232
	rs11054088	12	11115526	G	A	0.251672	A	0.999158	A	0.00160402	0.00864315	0.852774	-0.00632421	0.00610033	0.299879	-0.0282412	0.00758252	0.000195976	-0.00606414	0.00850289	0.475737	0.00151268	0.00669857	0.821341	0.0139062	0.00423834	0.00103448	-0.0181579	0.00390631	3.34921e-06	-0.00916508	0.00962437	0.340966	0.001557	0.00586781	0.790744	-0.0163359	0.00943047	0.0832429	-0.0120535	0.00948371	0.20375	0.00190562	0.00591521	0.747336	0.0147159	0.0040807	0.000310806	-0.0196802
	rs779645763	12	11115729	ATAAC	A	0.252729	A	0.996392	A	0.00160227	0.00864314	0.852932	-0.00562416	0.00609988	0.356526	-0.0276006	0.00758076	0.000272069	-0.00595424	0.00850216	0.483733	0.00196469	0.00669778	0.769267	0.0139238	0.00423814	0.00101886	-0.0180596	0.00390612	3.7785e-06	-0.00958103	0.00961669	0.319119	0.000633018	0.00586655	0.914073	-0.016292	0.00942692	0.0839574	-0.0125231	0.00947708	0.186376	0.000983477	0.00591412	0.867927	0.0143058	0.00408052	0.000455264	-0.019598
	rs11054089	12	11116082	T	G	0.251677	G	0.999135	G	0.00160183	0.00864318	0.852973	-0.00631974	0.00610035	0.300223	-0.0282329	0.00758252	0.000196827	-0.00606201	0.00850291	0.475893	0.001513	0.00669861	0.821306	0.0139066	0.00423838	0.00103427	-0.0181571	0.00390634	3.35343e-06	-0.00916578	0.00962446	0.340934	0.00155622	0.00586785	0.790847	-0.0163335	0.00943057	0.0832908	-0.0120541	0.00948379	0.203732	0.00190339	0.00591525	0.747622	0.0147163	0.00408073	0.000310728	-0.01968
	rs11054090	12	11116264	G	C	0.251674	C	0.999122	C	0.00160032	0.0086432	0.853111	-0.00631326	0.00610037	0.300721	-0.028244	0.00758255	0.000195704	-0.00606256	0.00850293	0.475854	0.00151728	0.00669863	0.820809	0.0139059	0.0042384	0.00103493	-0.0181582	0.00390635	3.34877e-06	-0.00916414	0.00962447	0.34102	0.00155363	0.00586787	0.791187	-0.0163356	0.00943063	0.0832534	-0.0120584	0.00948383	0.203576	0.00190058	0.00591526	0.747984	0.0147244	0.00408075	0.000308364	-0.0196756
	rs1044683	12	11116492	C	A	0.251674	A	0.999115	A	0.00159642	0.00864321	0.853464	-0.00631156	0.00610038	0.300851	-0.0282422	0.00758255	0.000195885	-0.00606445	0.00850293	0.475717	0.00151574	0.00669864	0.820987	0.0139064	0.00423841	0.00103447	-0.0181577	0.00390636	3.35122e-06	-0.00916555	0.00962448	0.340947	0.00155148	0.00586788	0.791471	-0.0163363	0.00943065	0.0832403	-0.0120597	0.00948383	0.203526	0.00189791	0.00591528	0.748326	0.0147247	0.00408076	0.000308283	-0.0196748
	rs1044682	12	11116545	G	T	0.251674	T	0.999115	T	0.00159642	0.00864321	0.853464	-0.00631156	0.00610038	0.300851	-0.0282422	0.00758255	0.000195885	-0.00606445	0.00850293	0.475717	0.00151574	0.00669864	0.820987	0.0139064	0.00423841	0.00103447	-0.0181577	0.00390636	3.35122e-06	-0.00916555	0.00962448	0.340947	0.00155148	0.00586788	0.791471	-0.0163363	0.00943065	0.0832403	-0.0120597	0.00948383	0.203526	0.00189791	0.00591528	0.748326	0.0147247	0.00408076	0.000308283	-0.0196748
	rs757856011	12	11116585	TAA	T	0.251456	T	0.997218	T	0.00150073	0.00865506	0.862343	-0.00626292	0.00610856	0.30524	-0.0281054	0.00759271	0.000214524	-0.00618109	0.0085142	0.46786	0.00140899	0.00670682	0.833604	0.0138416	0.00424391	0.00110851	-0.0181134	0.00391143	3.6448e-06	-0.00910837	0.00963572	0.34453	0.00137101	0.00587563	0.8155	-0.0162505	0.0094444	0.0853262	-0.0119946	0.00949456	0.20649	0.00180836	0.005923	0.76013	0.0146808	0.00408608	0.000327157	-0.0196094
	12:11116863_CT_C	12	11116863	CT	C	0.251823	C	0.998179	C	0.00151077	0.00864671	0.8613	-0.0061696	0.00610252	0.312024	-0.0279621	0.00758589	0.000228067	-0.0061528	0.00850603	0.469474	0.00149777	0.00670053	0.823124	0.013838	0.00423967	0.00109907	-0.0181607	0.00390753	3.36142e-06	-0.00883344	0.00962687	0.358848	0.00145772	0.00586969	0.803867	-0.0162421	0.00943466	0.085166	-0.011767	0.0094859	0.214814	0.00192699	0.00591725	0.744686	0.014646	0.004082	0.000333404	-0.0195998
	rs11054092	12	11117159	T	C	0.251696	C	0.999054	C	0.00148036	0.00864346	0.864013	-0.00644293	0.00610048	0.290911	-0.0283756	0.00758274	0.000182734	-0.00618618	0.00850315	0.466916	0.00138296	0.00669882	0.836441	0.013878	0.00423836	0.0010592	-0.0182041	0.00390632	3.16266e-06	-0.00922359	0.00962465	0.337907	0.0014892	0.00586801	0.799664	-0.0164103	0.00943068	0.0818539	-0.0121241	0.00948397	0.20113	0.00181244	0.00591541	0.759306	0.01468	0.00408071	0.000321528	-0.0197117
	rs11054093	12	11117214	G	C	0.251692	C	0.999059	C	0.00154369	0.00864349	0.858257	-0.00637872	0.00610047	0.295745	-0.0282911	0.00758272	0.000190998	-0.0061187	0.00850318	0.471791	0.00144721	0.00669884	0.828958	0.0138794	0.00423837	0.00105801	-0.018203	0.00390632	3.167e-06	-0.00921154	0.00962477	0.338544	0.00151436	0.00586802	0.796354	-0.0163967	0.00943079	0.0821106	-0.0121119	0.00948408	0.201589	0.00183804	0.00591542	0.756014	0.0146853	0.00408071	0.000319912	-0.0197067
	rs11054094	12	11117292	G	A	0.251678	A	0.999098	A	0.00159617	0.00864323	0.853487	-0.00630959	0.00610037	0.301002	-0.0282416	0.00758258	0.000195956	-0.0060658	0.00850295	0.475619	0.00152377	0.00669869	0.820057	0.0139116	0.00423842	0.0010301	-0.0181636	0.00390638	3.32715e-06	-0.00924065	0.00962456	0.337009	0.00150673	0.00586791	0.797353	-0.0163968	0.0094308	0.0821092	-0.0121337	0.00948391	0.200771	0.0018542	0.00591529	0.753934	0.0147179	0.00408077	0.000310285	-0.019678
	rs4763599	12	11117321	A	G	0.251678	G	0.999098	G	0.00159617	0.00864323	0.853487	-0.00630959	0.00610037	0.301002	-0.0282416	0.00758258	0.000195956	-0.0060658	0.00850295	0.475619	0.00152377	0.00669869	0.820057	0.0139116	0.00423842	0.0010301	-0.0181636	0.00390638	3.32715e-06	-0.00924065	0.00962456	0.337009	0.00150673	0.00586791	0.797353	-0.0163968	0.0094308	0.0821092	-0.0121337	0.00948391	0.200771	0.0018542	0.00591529	0.753934	0.0147179	0.00408077	0.000310285	-0.019678
	rs17810798	12	11117432	G	C	0.251702	C	0.999027	C	0.00148582	0.00864323	0.863513	-0.0064307	0.00610043	0.291823	-0.0283491	0.00758249	0.000185203	-0.00617464	0.00850294	0.467737	0.00138559	0.00669874	0.836133	0.0138659	0.00423834	0.0010699	-0.0181838	0.0039063	3.24326e-06	-0.00913068	0.00962479	0.342803	0.00161695	0.00586792	0.782889	-0.0163024	0.00943084	0.0838878	-0.0120337	0.0094841	0.204513	0.00193073	0.00591532	0.744126	0.014709	0.00408069	0.000312847	-0.0196967
	rs11054095	12	11117631	G	C	0.251705	C	0.999034	C	0.00148686	0.00864323	0.863419	-0.00643295	0.00610042	0.291654	-0.0283349	0.00758249	0.000186589	-0.00617373	0.00850294	0.467802	0.00138356	0.00669874	0.83637	0.0138666	0.00423834	0.00106932	-0.0181821	0.0039063	3.24996e-06	-0.00913194	0.00962479	0.342736	0.00161963	0.00586792	0.782538	-0.0163006	0.00943082	0.0839221	-0.012029	0.00948408	0.20469	0.00193324	0.00591531	0.743805	0.0147004	0.00408069	0.00031539	-0.0197003
	rs11054096	12	11117796	T	C	0.251699	C	0.999069	C	0.00154303	0.00864348	0.858316	-0.00638156	0.00610047	0.29553	-0.0282924	0.00758269	0.000190861	-0.00611829	0.00850317	0.47182	0.00143842	0.00669878	0.82998	0.0138598	0.00423828	0.00107518	-0.0181701	0.00390625	3.29795e-06	-0.00913619	0.00962469	0.342506	0.00155949	0.00586799	0.790422	-0.0163366	0.00943064	0.0832351	-0.0120377	0.009484	0.204361	0.00188173	0.0059154	0.750405	0.0146744	0.00408064	0.000323154	-0.0196865
	rs11054097	12	11117857	G	C	0.251714	C	0.999063	C	0.00155691	0.00864344	0.857055	-0.00637684	0.00610048	0.295887	-0.0282643	0.00758284	0.000193744	-0.00608645	0.00850317	0.47413	0.00145775	0.00669868	0.827728	0.0138304	0.00423829	0.00110195	-0.0181201	0.00390626	3.5089e-06	-0.00919773	0.0096246	0.33926	0.00153099	0.00586797	0.794166	-0.0163532	0.00943046	0.0829151	-0.0120712	0.00948392	0.2031	0.00185125	0.0059154	0.754316	0.0146389	0.00408065	0.000334134	-0.019687
	rs11054098	12	11117980	T	C	0.251689	C	0.999095	C	0.00159617	0.00864323	0.853487	-0.00630959	0.00610037	0.301002	-0.0282416	0.00758258	0.000195956	-0.0060658	0.00850295	0.475619	0.00152377	0.00669869	0.820057	0.0138973	0.00423835	0.00104231	-0.0181361	0.00390632	3.44122e-06	-0.00924065	0.00962456	0.337009	0.00150673	0.00586791	0.797353	-0.0163968	0.0094308	0.0821092	-0.0121337	0.00948391	0.200771	0.0018542	0.00591529	0.753934	0.0147	0.0040807	0.000315519	-0.0196607
	rs11054099	12	11118038	G	C	0.251689	C	0.999095	C	0.00159703	0.00864323	0.853409	-0.00630959	0.00610037	0.301002	-0.0282416	0.00758258	0.000195956	-0.006065	0.00850294	0.475677	0.00152414	0.00669869	0.820015	0.0138973	0.00423835	0.00104224	-0.0181361	0.00390632	3.44105e-06	-0.0092411	0.00962455	0.336986	0.00150652	0.00586791	0.797381	-0.0163971	0.00943079	0.0821047	-0.0121341	0.00948391	0.200754	0.00185397	0.00591529	0.753962	0.0146999	0.0040807	0.000315537	-0.0196607
	rs17743605	12	11118492	G	A	0.251684	A	0.999108	A	0.00159575	0.00864321	0.853525	-0.00631149	0.00610038	0.300856	-0.0282419	0.00758255	0.000195918	-0.00606479	0.00850293	0.475692	0.00151573	0.00669864	0.820989	0.0138923	0.00423834	0.00104656	-0.0181302	0.0039063	3.46609e-06	-0.00916527	0.00962447	0.340961	0.00155116	0.00586788	0.791513	-0.0163371	0.00943065	0.083226	-0.0120594	0.00948382	0.203536	0.00189765	0.00591527	0.748359	0.0147066	0.00408069	0.000313533	-0.0196576
	rs10845252	12	11119020	T	C	0.251688	C	0.999105	C	0.00159904	0.0086432	0.853226	-0.00630895	0.00610037	0.301051	-0.0282408	0.00758255	0.000196032	-0.00606185	0.00850292	0.475905	0.00151695	0.00669863	0.820848	0.013893	0.00423834	0.00104598	-0.0181298	0.0039063	3.46809e-06	-0.00916299	0.00962447	0.341081	0.00155166	0.00586787	0.791447	-0.0163371	0.00943066	0.0832256	-0.0120573	0.00948382	0.203613	0.00189843	0.00591527	0.748258	0.0147062	0.00408069	0.000313649	-0.0196573
	rs10845253	12	11119137	T	A	0.251671	A	0.999064	A	0.00154298	0.00864351	0.858322	-0.00630114	0.00610054	0.301662	-0.0282476	0.00758275	0.000195407	-0.00611128	0.00850322	0.472331	0.00151857	0.00669881	0.820664	0.0138717	0.00423848	0.00106516	-0.0181145	0.00390642	3.53679e-06	-0.00911823	0.00962478	0.34346	0.00156874	0.00586806	0.789212	-0.0162934	0.00943102	0.0840656	-0.0120131	0.00948412	0.205293	0.00191643	0.00591544	0.745961	0.0147015	0.00408081	0.00031518	-0.0196451
	rs746884721	12	11119292	CCTAA	C	0.249894	C	0.994868	C	0.00151005	0.00869082	0.862062	-0.00585611	0.00612914	0.339352	-0.0275747	0.00762431	0.000298792	-0.00585897	0.00854908	0.49314	0.00190539	0.00672996	0.777085	0.0140888	0.00425787	0.000936972	-0.0183845	0.00392432	2.80588e-06	-0.00858938	0.00966893	0.374363	0.00115707	0.00589547	0.844403	-0.0162939	0.00947459	0.0854906	-0.0115388	0.00952743	0.225863	0.00146378	0.00594462	0.8055	0.0147449	0.00409953	0.000322382	-0.0197727
	rs10845254	12	11119315	A	T	0.25166	T	0.999025	T	0.00154378	0.00864352	0.858249	-0.00629998	0.00610055	0.301752	-0.0282474	0.00758276	0.000195435	-0.00611049	0.00850322	0.472388	0.00151977	0.00669882	0.820524	0.0138723	0.00423848	0.00106461	-0.0181151	0.00390642	3.53388e-06	-0.00911798	0.00962478	0.343473	0.00156743	0.00586807	0.789383	-0.0162938	0.00943102	0.0840567	-0.0120131	0.00948412	0.205292	0.00191512	0.00591545	0.746129	0.0147008	0.00408082	0.000315404	-0.0196446
	rs10845255	12	11119606	T	C	0.251296	C	0.998125	C	0.00104139	0.00865619	0.904242	-0.0066574	0.00610752	0.275703	-0.0278046	0.0075914	0.000249963	-0.00674572	0.00851469	0.428225	0.000894191	0.00670715	0.893942	0.0140891	0.00424311	0.000898974	-0.018126	0.00391071	3.57331e-06	-0.0081504	0.00963891	0.3978	0.00210505	0.00587431	0.720083	-0.0153114	0.00944485	0.105001	-0.0111894	0.0094983	0.238793	0.00250209	0.00592237	0.672674	0.0152537	0.00408531	0.000188707	-0.0198013
	rs10845256	12	11120139	T	G	0.251658	G	0.999028	G	0.00153891	0.00864368	0.858694	-0.00633345	0.0061006	0.299195	-0.0282365	0.00758282	0.000196568	-0.00611403	0.00850339	0.47214	0.00148081	0.00669891	0.825052	0.0138567	0.00423855	0.00107878	-0.0180924	0.00390649	3.63588e-06	-0.00920268	0.00962496	0.339018	0.00154401	0.00586814	0.79246	-0.0162892	0.00943111	0.0841483	-0.0120876	0.00948428	0.202502	0.00190179	0.00591553	0.747839	0.0146758	0.00408089	0.000322994	-0.019643
	rs10772393	12	11120304	T	G	0.251662	G	0.999017	G	0.00153807	0.0086437	0.858771	-0.00631838	0.00610055	0.300343	-0.0282373	0.00758283	0.000196496	-0.00611528	0.0085034	0.472051	0.00146841	0.00669881	0.826491	0.0138568	0.00423857	0.00107873	-0.0180992	0.0039065	3.60596e-06	-0.00920378	0.00962497	0.338961	0.00156256	0.0058681	0.790024	-0.0162903	0.00943112	0.0841278	-0.0120887	0.00948429	0.202462	0.00192127	0.00591549	0.745344	0.0146843	0.0040809	0.000320416	-0.0196462
	rs10772394	12	11120453	T	C	0.251657	C	0.999025	C	0.00153873	0.00864368	0.85871	-0.00633352	0.0061006	0.29919	-0.0282367	0.00758282	0.000196557	-0.00611422	0.00850339	0.472127	0.00148078	0.00669891	0.825056	0.0138567	0.00423855	0.00107876	-0.0180926	0.00390649	3.63529e-06	-0.00920244	0.00962495	0.339031	0.0015438	0.00586814	0.792488	-0.0162895	0.0094311	0.0841416	-0.0120874	0.00948428	0.20251	0.00190157	0.00591553	0.747868	0.0146756	0.00408089	0.00032304	-0.0196431
	rs7308469	12	11120622	A	G	0.251665	G	0.999007	G	0.00153788	0.00864369	0.858788	-0.00631839	0.00610055	0.300343	-0.0282377	0.00758282	0.000196454	-0.00611546	0.0085034	0.472037	0.00146844	0.00669881	0.826488	0.0138568	0.00423857	0.00107872	-0.0180994	0.0039065	3.60521e-06	-0.00920353	0.00962496	0.338974	0.00156228	0.0058681	0.790061	-0.0162907	0.00943112	0.0841199	-0.0120886	0.00948429	0.202466	0.00192098	0.00591549	0.745381	0.0146844	0.0040809	0.000320408	-0.0196462
	rs7308576	12	11120636	A	C	0.251665	C	0.999007	C	0.00153788	0.00864369	0.858788	-0.00631839	0.00610055	0.300343	-0.0282377	0.00758282	0.000196454	-0.00611546	0.0085034	0.472037	0.00146844	0.00669881	0.826488	0.0138568	0.00423857	0.00107872	-0.0180994	0.0039065	3.60521e-06	-0.00920353	0.00962496	0.338974	0.00156228	0.0058681	0.790061	-0.0162907	0.00943112	0.0841199	-0.0120886	0.00948429	0.202466	0.00192098	0.00591549	0.745381	0.0146844	0.0040809	0.000320408	-0.0196462
	rs35553220	12	11120714	C	CAAAT	0.252291	CAAAT	0.994918	CAAAT	0.0018625	0.00865701	0.829657	-0.0060978	0.00610914	0.318213	-0.0278652	0.00759555	0.000244197	-0.0058447	0.00851516	0.492474	0.00174592	0.00670599	0.794593	0.013823	0.00424459	0.00112783	-0.0183312	0.00391207	2.79146e-06	-0.00865346	0.00963808	0.36928	0.00153038	0.00587573	0.794511	-0.0159493	0.0094452	0.0913062	-0.0114861	0.00949602	0.226457	0.00181085	0.00592323	0.759818	0.0148366	0.00408665	0.00028299	-0.0198743
	rs7137212	12	11120787	G	C	0.251661	C	0.999012	C	0.00153767	0.00864369	0.858807	-0.00631857	0.00610055	0.300328	-0.0282379	0.00758282	0.000196433	-0.00611568	0.0085034	0.472022	0.00146819	0.00669881	0.826517	0.013857	0.00423857	0.00107858	-0.0180995	0.0039065	3.60483e-06	-0.00920353	0.00962496	0.338974	0.0015623	0.0058681	0.790058	-0.0162903	0.00943112	0.0841265	-0.0120886	0.00948429	0.202466	0.00192099	0.00591549	0.74538	0.0146844	0.0040809	0.000320396	-0.0196461
	rs7308933	12	11120953	A	T	0.267685	T	0.99903	T	0.000236431	0.00846723	0.977724	-0.0109681	0.00598039	0.0666579	-0.0320178	0.00742916	1.63854e-05	-0.00682448	0.00833549	0.41295	-0.00206691	0.00656896	0.75303	0.0129123	0.00415878	0.00190432	-0.0177847	0.00383288	3.48679e-06	-0.00619082	0.009444	0.512134	0.00264986	0.00575511	0.645205	-0.0141063	0.00924613	0.12711	-0.00934629	0.00930869	0.31537	0.00181303	0.00580514	0.754803	0.0144968	0.0040039	0.000293949	-0.019203
	rs7138360	12	11120991	C	T	0.251662	T	0.999016	T	0.00153785	0.00864369	0.858791	-0.00631851	0.00610055	0.300333	-0.0282378	0.00758283	0.000196444	-0.00611549	0.0085034	0.472035	0.00146822	0.00669881	0.826514	0.0138569	0.00423857	0.00107861	-0.0180993	0.0039065	3.60542e-06	-0.00920378	0.00962497	0.338961	0.00156251	0.0058681	0.79003	-0.01629	0.00943112	0.0841332	-0.0120888	0.00948429	0.202458	0.00192121	0.00591549	0.745351	0.0146846	0.0040809	0.000320351	-0.019646
	rs7134390	12	11121067	A	G	0.251662	G	0.999016	G	0.00153785	0.00864369	0.858791	-0.00631857	0.00610055	0.300329	-0.0282375	0.00758283	0.000196475	-0.00611549	0.0085034	0.472035	0.00146816	0.00669881	0.826521	0.013857	0.00423857	0.0010786	-0.0180993	0.0039065	3.60558e-06	-0.00920378	0.00962497	0.338961	0.00156258	0.0058681	0.790021	-0.0162899	0.00943112	0.0841343	-0.0120887	0.00948429	0.202462	0.00192128	0.00591549	0.745343	0.0146844	0.0040809	0.000320405	-0.019646
	rs7303183	12	11121113	G	A	0.251661	A	0.999012	A	0.00153767	0.00864369	0.858807	-0.00631857	0.00610055	0.300328	-0.0282379	0.00758282	0.000196433	-0.00611568	0.0085034	0.472022	0.00146819	0.00669881	0.826517	0.013857	0.00423857	0.00107858	-0.0180995	0.0039065	3.60483e-06	-0.00920353	0.00962496	0.338974	0.0015623	0.0058681	0.790058	-0.0162903	0.00943112	0.0841265	-0.0120886	0.00948429	0.202466	0.00192099	0.00591549	0.74538	0.0146844	0.0040809	0.000320396	-0.0196461
	rs7134527	12	11121189	A	G	0.251662	G	0.999016	G	0.00153785	0.00864369	0.858791	-0.00631851	0.00610055	0.300333	-0.0282378	0.00758283	0.000196444	-0.00611549	0.0085034	0.472035	0.00146822	0.00669881	0.826514	0.0138569	0.00423857	0.00107861	-0.0180993	0.0039065	3.60542e-06	-0.00920378	0.00962497	0.338961	0.00156251	0.0058681	0.79003	-0.01629	0.00943112	0.0841332	-0.0120888	0.00948429	0.202458	0.00192121	0.00591549	0.745351	0.0146846	0.0040809	0.000320351	-0.019646
	rs10845257	12	11121417	G	A	0.251635	A	0.998919	A	0.00157152	0.00864408	0.855739	-0.00636265	0.00610126	0.297025	-0.0283144	0.00758386	0.000189111	-0.00611797	0.00850383	0.471878	0.00143825	0.00669938	0.830014	0.0138366	0.0042389	0.00109805	-0.018087	0.00390681	3.66749e-06	-0.00920795	0.00962538	0.338763	0.00156244	0.00586881	0.790065	-0.0162948	0.00943219	0.0840779	-0.0120932	0.00948469	0.202312	0.00190129	0.00591609	0.747926	0.0146466	0.00408122	0.00033234	-0.0196573
	rs10845258	12	11121575	G	T	0.251659	T	0.999022	T	0.00153475	0.0086437	0.859073	-0.006321	0.00610056	0.300144	-0.0282385	0.00758282	0.000196373	-0.00611824	0.00850341	0.471836	0.00146702	0.00669882	0.826654	0.0138564	0.00423857	0.00107912	-0.0180996	0.00390651	3.60428e-06	-0.00920578	0.00962498	0.338856	0.00156229	0.00586811	0.79006	-0.0162896	0.00943112	0.0841404	-0.0120906	0.0094843	0.202391	0.00192082	0.0059155	0.745401	0.0146851	0.0040809	0.000320181	-0.0196461
	rs10845259	12	11121665	T	G	0.251704	G	0.998926	G	0.00156488	0.0086436	0.856334	-0.00631653	0.00610086	0.300509	-0.0282298	0.0075831	0.000197368	-0.00610267	0.00850332	0.47296	0.00150692	0.00669899	0.822021	0.0138609	0.00423863	0.00107526	-0.01805	0.00390656	3.83337e-06	-0.00924986	0.00962534	0.336567	0.00162728	0.00586836	0.781553	-0.0162626	0.00943114	0.0846573	-0.0121332	0.00948463	0.200822	0.00196593	0.00591572	0.739647	0.0146099	0.00408096	0.000343703	-0.0196156
	rs11054101	12	11121952	A	C	0.251666	C	0.999001	C	0.00153456	0.0086437	0.859089	-0.00632106	0.00610056	0.300139	-0.0282386	0.00758282	0.000196361	-0.00611843	0.00850341	0.471823	0.00146699	0.00669882	0.826657	0.0138564	0.00423857	0.00107909	-0.0180997	0.00390651	3.60369e-06	-0.00920554	0.00962497	0.338869	0.00156207	0.00586811	0.790088	-0.01629	0.00943111	0.0841336	-0.0120904	0.0094843	0.202399	0.0019206	0.0059155	0.745429	0.014685	0.0040809	0.000320226	-0.0196462
	12:11122159_AT_A	12	11122159	AT	A	0.251737	A	0.997989	A	0.00160342	0.00864845	0.852917	-0.00624871	0.00610342	0.305931	-0.0279413	0.00758726	0.000231139	-0.00608736	0.00850763	0.474296	0.00142482	0.00670148	0.83163	0.0138099	0.00424047	0.00112751	-0.018178	0.00390825	3.30379e-06	-0.00873205	0.00962888	0.36449	0.00160439	0.00587053	0.784626	-0.0162269	0.0094365	0.0855192	-0.0116635	0.00948784	0.218966	0.00206571	0.00591789	0.727044	0.0146263	0.00408276	0.000340506	-0.0196409
	rs11054102	12	11122202	T	A	0.251638	A	0.998984	A	0.00141943	0.00864396	0.869566	-0.00632907	0.00610073	0.29954	-0.0282613	0.00758301	0.000194115	-0.00622113	0.00850366	0.46443	0.00142619	0.00669901	0.83141	0.0138761	0.00423875	0.00106208	-0.0181339	0.00390667	3.45786e-06	-0.00918767	0.00962529	0.339824	0.00158079	0.00586827	0.787639	-0.0162662	0.0094315	0.0845997	-0.0120697	0.0094846	0.203188	0.00193828	0.00591566	0.743175	0.0147017	0.00408108	0.000315413	-0.0196674
	rs11054103	12	11122236	C	T	0.251644	T	0.999003	T	0.0015403	0.00864385	0.858571	-0.00631725	0.00610064	0.300436	-0.0282308	0.00758291	0.000197193	-0.00611191	0.00850354	0.472302	0.00147203	0.0066989	0.826073	0.013873	0.00423869	0.00106459	-0.0181242	0.00390662	3.49861e-06	-0.00920267	0.00962506	0.339024	0.00155815	0.00586817	0.790606	-0.016299	0.00943122	0.0839661	-0.0120874	0.00948438	0.202517	0.0019195	0.00591557	0.745574	0.0147025	0.00408102	0.000315121	-0.0196623
	rs11054104	12	11122239	T	G	0.251623	G	0.998952	G	0.00142382	0.00864404	0.869168	-0.00632678	0.00610077	0.299718	-0.028263	0.00758307	0.000193965	-0.00621637	0.00850373	0.464775	0.00143286	0.00669906	0.830634	0.0139115	0.0042388	0.00103117	-0.0181212	0.00390671	3.51328e-06	-0.00919035	0.00962542	0.339689	0.00158344	0.00586832	0.787293	-0.016262	0.00943158	0.084682	-0.0120718	0.00948473	0.203114	0.0019401	0.0059157	0.742945	0.0146864	0.00408112	0.000320036	-0.0196521
	rs11054105	12	11122302	G	A	0.251662	A	0.998997	A	0.00153728	0.00864372	0.858843	-0.00633528	0.00610064	0.299059	-0.0281355	0.00758242	0.000207043	-0.00598963	0.00850269	0.481166	0.00152028	0.00669898	0.820469	0.013854	0.00423851	0.00108112	-0.0180785	0.00390645	3.69801e-06	-0.00920928	0.00962502	0.338675	0.00154777	0.00586821	0.791969	-0.016287	0.0094303	0.0841629	-0.0120757	0.00948339	0.202906	0.00190932	0.00591561	0.746878	0.0146368	0.00408084	0.000335008	-0.0196635
	rs11054106	12	11122365	G	A	0.251645	A	0.999029	A	0.00153682	0.00864371	0.858884	-0.00633693	0.00610061	0.298931	-0.0282384	0.00758282	0.000196379	-0.00611601	0.00850341	0.471998	0.00147876	0.00669892	0.825291	0.0138762	0.00423862	0.00106159	-0.0181239	0.00390655	3.49829e-06	-0.00920539	0.00962499	0.338878	0.00154296	0.00586815	0.792599	-0.0162904	0.00943111	0.0841245	-0.0120903	0.00948432	0.202402	0.0019006	0.00591554	0.747992	0.0146976	0.00408095	0.00031648	-0.0196631
	rs11054107	12	11122440	T	C	0.251645	C	0.999029	C	0.00153682	0.00864371	0.858884	-0.00633693	0.00610061	0.298931	-0.0282384	0.00758282	0.000196379	-0.00611601	0.00850341	0.471998	0.00147876	0.00669892	0.825291	0.0138762	0.00423862	0.00106159	-0.0181239	0.00390655	3.49829e-06	-0.00920539	0.00962499	0.338878	0.00154296	0.00586815	0.792599	-0.0162904	0.00943111	0.0841245	-0.0120903	0.00948432	0.202402	0.0019006	0.00591554	0.747992	0.0146976	0.00408095	0.00031648	-0.0196631
	rs11054108	12	11122580	A	T	0.251653	T	0.998998	T	0.00152191	0.00864382	0.860241	-0.00633638	0.00610076	0.298985	-0.0282346	0.00758299	0.000196831	-0.00613484	0.00850352	0.470641	0.00146709	0.00669903	0.826651	0.0138741	0.00423863	0.00106345	-0.0180827	0.00390656	3.68144e-06	-0.00928663	0.0096253	0.334648	0.00152908	0.00586824	0.794425	-0.016427	0.00943149	0.0815693	-0.0121808	0.00948461	0.199061	0.00188945	0.00591564	0.749424	0.0147152	0.00408096	0.000311304	-0.0196628
	rs11054109	12	11122681	G	A	0.251295	A	0.999029	A	0.00153706	0.00864371	0.858863	-0.00633668	0.00610061	0.298949	-0.0282399	0.00758281	0.000196225	-0.00611728	0.0085034	0.471906	0.00147896	0.00669892	0.825268	0.0138768	0.00423861	0.00106096	-0.0181212	0.00390654	3.50984e-06	-0.00920543	0.00962499	0.338876	0.00154115	0.00586814	0.792837	-0.0162935	0.0094311	0.0840656	-0.0120904	0.00948432	0.202402	0.00189962	0.00591554	0.748118	0.0146993	0.00408094	0.000315974	-0.0196625
	rs11054110	12	11122860	C	G	0.251645	G	0.999022	G	0.00153768	0.0086437	0.858807	-0.00633767	0.00610061	0.298874	-0.0282393	0.00758281	0.000196284	-0.00611528	0.0085034	0.472051	0.00148086	0.00669893	0.825047	0.013877	0.00423861	0.00106088	-0.0181279	0.00390654	3.48084e-06	-0.00920384	0.00962498	0.338958	0.00154838	0.00586815	0.791888	-0.016272	0.0094311	0.0844756	-0.0120888	0.00948431	0.202459	0.00190086	0.00591554	0.747959	0.0146988	0.00408094	0.000316129	-0.0196658
	rs11054111	12	11122862	T	C	0.251645	C	0.999022	C	0.00153768	0.0086437	0.858807	-0.00633767	0.00610061	0.298874	-0.0282393	0.00758281	0.000196284	-0.00611528	0.0085034	0.472051	0.00148086	0.00669893	0.825047	0.013877	0.00423861	0.00106088	-0.0181279	0.00390654	3.48084e-06	-0.00920384	0.00962498	0.338958	0.00154838	0.00586815	0.791888	-0.016272	0.0094311	0.0844756	-0.0120888	0.00948431	0.202459	0.00190086	0.00591554	0.747959	0.0146988	0.00408094	0.000316129	-0.0196658
	rs11054112	12	11122880	A	G	0.251645	G	0.999026	G	0.00156117	0.008644	0.856678	-0.00631589	0.00610069	0.300545	-0.028213	0.007583	0.000199071	-0.00609098	0.00850368	0.473827	0.00150434	0.00669903	0.822322	0.013877	0.00423861	0.00106087	-0.0181279	0.00390654	3.48107e-06	-0.0091753	0.00962535	0.340477	0.00157175	0.00586822	0.788822	-0.0162346	0.00943144	0.085203	-0.0120598	0.00948466	0.203561	0.00192419	0.00591561	0.744976	0.014699	0.00408094	0.000316067	-0.0196659
	rs11054113	12	11122948	C	T	0.251188	T	0.998973	T	0.00160568	0.00864445	0.852645	-0.0062602	0.0061015	0.304891	-0.0282583	0.00758418	0.000194863	-0.0060488	0.00850408	0.476916	0.00155894	0.00669961	0.816002	0.0139486	0.00423884	0.00099976	-0.0181724	0.00390676	3.29792e-06	-0.00921126	0.00962644	0.338642	0.00139467	0.00586895	0.812165	-0.0164589	0.00943226	0.0810049	-0.0120927	0.00948568	0.202379	0.00182481	0.00591632	0.757751	0.0147063	0.00408117	0.000314126	-0.0197462
	rs146306173	12	11123413	G	GC	0.25063	GC	0.994902	GC	0.00173252	0.00867518	0.841709	-0.00663059	0.00612174	0.278758	-0.0281312	0.00761225	0.000219753	-0.00598639	0.00853469	0.483048	0.00137646	0.00672104	0.83773	0.0140295	0.00425341	0.000972575	-0.0180389	0.00392012	4.19637e-06	-0.00842007	0.00966123	0.383473	0.00190276	0.00588773	0.746565	-0.015931	0.0094659	0.0923898	-0.0112491	0.00952031	0.237382	0.00238582	0.00593571	0.687726	0.0149809	0.00409524	0.000254161	-0.0196732
	rs11054117	12	11123481	T	C	0.251553	C	0.998878	C	0.00120148	0.0086472	0.889495	-0.00633594	0.00610164	0.299088	-0.0281234	0.00758415	0.000209056	-0.00638157	0.00850671	0.453153	0.00137535	0.00670072	0.837374	0.0138245	0.00423933	0.00111047	-0.0180864	0.0039072	3.6782e-06	-0.00927641	0.00962856	0.335343	0.00177739	0.0058691	0.762013	-0.0161377	0.00943246	0.0871181	-0.0121816	0.00948763	0.199172	0.00209993	0.00591689	0.722662	0.0148234	0.00408163	0.000281627	-0.0196194
	rs11054118	12	11123541	G	A	0.251556	A	0.998884	A	0.00120105	0.0086472	0.889535	-0.00633621	0.00610163	0.299067	-0.0281237	0.00758415	0.000209016	-0.006382	0.00850671	0.453122	0.00137509	0.00670072	0.837404	0.0138244	0.00423933	0.00111052	-0.0180866	0.0039072	3.67739e-06	-0.00927617	0.00962855	0.335356	0.0017772	0.0058691	0.762038	-0.016138	0.00943246	0.0871112	-0.0121814	0.00948763	0.19918	0.00209973	0.00591689	0.722687	0.0148233	0.00408163	0.000281651	-0.0196195
	rs11054119	12	11123633	T	C	0.251645	C	0.999019	C	0.00149498	0.00864398	0.862691	-0.00638015	0.00610072	0.295657	-0.0282962	0.00758306	0.000190618	-0.00616173	0.00850366	0.468705	0.00143737	0.00669903	0.830108	0.0138881	0.00423866	0.00105118	-0.0181321	0.00390659	3.46387e-06	-0.00918635	0.00962526	0.339892	0.00153969	0.00586823	0.793031	-0.0162669	0.00943137	0.0845824	-0.0120708	0.00948457	0.203145	0.00189804	0.00591562	0.748323	0.0146845	0.00408099	0.000320458	-0.0196653
	rs11054120	12	11123683	G	A	0.267654	A	0.998993	A	0.000298874	0.0084679	0.971845	-0.0109418	0.00598083	0.0673324	-0.0319864	0.00742995	1.67354e-05	-0.00676175	0.00833611	0.417293	-0.00200943	0.00656938	0.759698	0.0129536	0.004159	0.00184245	-0.0178107	0.00383308	3.37844e-06	-0.00619658	0.00944535	0.511802	0.0026156	0.00575551	0.649505	-0.0140523	0.00924721	0.128617	-0.00934854	0.00930997	0.31532	0.00178206	0.0058055	0.758875	0.0144991	0.00400412	0.000293516	-0.0192081
	rs11054121	12	11123728	A	G	0.251631	G	0.998971	G	0.00160279	0.00864446	0.852907	-0.00629067	0.00610104	0.302507	-0.0282048	0.00758371	0.000200196	-0.00605054	0.0085041	0.476791	0.00152841	0.00669929	0.819534	0.0138999	0.00423882	0.00104136	-0.0181265	0.00390674	3.49088e-06	-0.00921029	0.00962645	0.338694	0.00152639	0.00586855	0.794789	-0.0162352	0.00943231	0.0852215	-0.0120917	0.00948569	0.202419	0.00188871	0.00591591	0.74953	0.0146866	0.00408114	0.000320013	-0.0196514
	rs11054122	12	11123942	G	T	0.251596	T	0.998947	T	0.00164571	0.00864449	0.849015	-0.00624576	0.00610109	0.305975	-0.0281622	0.00758378	0.00020473	-0.00600819	0.00850413	0.479882	0.00154974	0.00669934	0.817062	0.0138482	0.00423901	0.00108784	-0.0180559	0.00390691	3.8131e-06	-0.0092626	0.00962659	0.335965	0.00145363	0.00586858	0.80437	-0.0162103	0.00943245	0.0857065	-0.0121375	0.00948582	0.200717	0.00182506	0.00591593	0.757703	0.0146581	0.00408132	0.000328902	-0.0195988
	rs759829624	12	11123961	TGTGA	T	0.247654	T	0.986074	T	0.00238316	0.00874604	0.785251	-0.00605109	0.0061751	0.327131	-0.0269177	0.00767168	0.000450821	-0.00501368	0.00860231	0.560013	0.00177584	0.00678023	0.793389	0.0139693	0.00429012	0.00112958	-0.0183698	0.00395402	3.38997e-06	-0.00782227	0.00973989	0.421916	0.000672032	0.00594049	0.90993	-0.0166648	0.0095485	0.0809484	-0.0103674	0.00959539	0.279951	0.00144903	0.0059878	0.808784	0.014706	0.0041307	0.000370758	-0.0199917
	rs6488332	12	11124016	C	T	0.251596	T	0.998948	T	0.0016459	0.00864449	0.848998	-0.00624496	0.00610111	0.306039	-0.0281618	0.00758378	0.000204773	-0.00600801	0.00850413	0.479895	0.00155011	0.00669938	0.81702	0.0138504	0.00423902	0.00108586	-0.0180535	0.00390692	3.82438e-06	-0.00926787	0.00962663	0.335692	0.00145122	0.0058686	0.804687	-0.0162098	0.00943245	0.0857145	-0.0121421	0.00948585	0.20055	0.00182286	0.00591596	0.757987	0.0146575	0.00408134	0.000329105	-0.0195988
	rs7302227	12	11124116	A	G	0.251598	G	0.998937	G	0.00164449	0.0086445	0.849126	-0.00624587	0.00610109	0.305967	-0.0281625	0.00758378	0.000204694	-0.00600931	0.00850414	0.4798	0.00154948	0.00669935	0.817092	0.0138478	0.00423901	0.0010882	-0.0180557	0.00390691	3.81403e-06	-0.00926243	0.0096266	0.335974	0.00145353	0.00586858	0.804383	-0.0162103	0.00943245	0.0857065	-0.0121374	0.00948583	0.200724	0.00182496	0.00591594	0.757717	0.0146579	0.00408132	0.000328966	-0.0195985
	rs7305795	12	11124268	T	C	0.251617	C	0.998948	C	0.00159937	0.00864417	0.853212	-0.00626994	0.00610082	0.304085	-0.0281685	0.00758319	0.000203821	-0.00605235	0.00850384	0.476645	0.00152161	0.00669918	0.820321	0.013858	0.00423883	0.00107841	-0.0180828	0.00390675	3.68479e-06	-0.0092261	0.00962562	0.337824	0.00148976	0.00586834	0.799602	-0.0162323	0.00943173	0.0852574	-0.0121043	0.00948492	0.201909	0.0018565	0.00591573	0.753655	0.0146745	0.00408116	0.000323682	-0.0196235
	rs10845260	12	11124669	G	A	0.251583	A	0.998191	A	0.00162601	0.00864651	0.850836	-0.00621438	0.00610395	0.308638	-0.0282431	0.00758666	0.00019736	-0.00610154	0.00850611	0.473187	0.0016124	0.00670197	0.809877	0.0139967	0.00424099	0.000965926	-0.0181176	0.00390874	3.57047e-06	-0.00905669	0.00962791	0.346884	0.00147717	0.00587116	0.801353	-0.0164703	0.00943613	0.0809186	-0.0119852	0.00948721	0.206494	0.00184464	0.00591816	0.755276	0.0147238	0.00408324	0.000311168	-0.0196679
	rs11054123	12	11124700	C	T	0.251602	T	0.998113	T	0.00163189	0.00864687	0.850309	-0.00621088	0.00610413	0.308925	-0.0282333	0.00758689	0.000198464	-0.00610274	0.00850643	0.473118	0.00161388	0.00670222	0.809713	0.013998	0.00424109	0.000965142	-0.0181178	0.00390883	3.57129e-06	-0.00905573	0.00962795	0.346937	0.001493	0.00587133	0.799275	-0.0164418	0.0094363	0.0814511	-0.0119882	0.00948725	0.206381	0.00185589	0.00591831	0.753838	0.0147251	0.00408333	0.000310908	-0.0196568
	rs11054124	12	11124760	G	A	0.25162	A	0.998014	A	0.00145597	0.00864796	0.866302	-0.00616808	0.00610422	0.312278	-0.0282401	0.00758691	0.000197777	-0.0062646	0.0085074	0.461512	0.00164172	0.00670273	0.806509	0.013916	0.00424121	0.00103415	-0.0180692	0.00390895	3.79456e-06	-0.00935787	0.00962921	0.33115	0.00136061	0.00587145	0.816746	-0.0167364	0.00943599	0.0761284	-0.0122797	0.00948837	0.195615	0.00173927	0.00591875	0.768867	0.0146527	0.00408345	0.000332939	-0.0195848
	rs11054125	12	11124781	C	T	0.251615	T	0.997996	T	0.00145486	0.00864801	0.866404	-0.00616996	0.00610427	0.312134	-0.0282351	0.00758695	0.000198306	-0.00626486	0.00850745	0.461496	0.0016401	0.00670277	0.806697	0.0138991	0.00424131	0.00104919	-0.0180469	0.00390904	3.90268e-06	-0.00935886	0.00962928	0.331102	0.00135825	0.00587149	0.81706	-0.0167339	0.0094361	0.0761756	-0.0122807	0.00948844	0.19558	0.00173628	0.00591878	0.769255	0.0146425	0.00408355	0.00033626	-0.0195688
	rs10845261	12	11124963	T	C	0.251636	C	0.998468	C	0.0015968	0.00864542	0.853467	-0.00625235	0.00610199	0.305537	-0.0282019	0.00758479	0.000200928	-0.00606671	0.00850503	0.475661	0.00152223	0.00670023	0.820276	0.0138612	0.0042398	0.00107837	-0.0180981	0.00390764	3.63451e-06	-0.00914782	0.00962688	0.342002	0.00146993	0.0058694	0.802248	-0.016387	0.00943384	0.0823922	-0.0120791	0.00948626	0.202916	0.00186412	0.00591662	0.752713	0.0147419	0.00408209	0.000304712	-0.0195963
	rs10845262	12	11125080	C	G	0.251189	G	0.998322	G	0.00158258	0.00864692	0.854782	-0.00622832	0.00610312	0.307489	-0.0282487	0.00758626	0.000196641	-0.00608066	0.00850641	0.474719	0.00156255	0.00670135	0.815631	0.0139981	0.00424018	0.000962647	-0.0182545	0.00390799	2.99934e-06	-0.00917486	0.00962827	0.340646	0.00135672	0.00587036	0.817227	-0.0166704	0.00943431	0.0772401	-0.0121135	0.00948762	0.201695	0.00182074	0.00591779	0.758333	0.0148077	0.00408246	0.000286671	-0.0197658
	rs10845264	12	11125159	C	T	0.25099	T	0.996898	T	0.000761667	0.00865801	0.929899	-0.00603962	0.00611134	0.323027	-0.0281287	0.00759599	0.000213283	-0.00669044	0.00851754	0.432173	0.00127128	0.00671094	0.849753	0.0143257	0.00424634	0.000741974	-0.01826	0.00391368	3.07889e-06	-0.00913033	0.00964356	0.343761	0.00160732	0.00587827	0.78452	-0.0164315	0.00945114	0.0821229	-0.0120314	0.00950237	0.205473	0.00184939	0.00592568	0.754967	0.0148578	0.00408832	0.000278958	-0.0195737
x	rs4842509	12	90562017	C	T	0.397681	T	0.98146	T	0.0123572	0.0077845	0.112431	-0.00617337	0.00546696	0.258811	-0.00304624	0.0067669	0.652592	0.00790332	0.00764213	0.301063	0.0032999	0.00602383	0.583827	0.0142723	0.00378125	0.000160397	-0.0190148	0.00348422	4.84067e-08	-0.0049869	0.00855252	0.559838	-0.00235901	0.00524504	0.652885	-0.00804579	0.00835285	0.335437	-0.00472892	0.00842585	0.57464	0.000301908	0.00529708	0.954549	0.0141463	0.00364059	0.000102085	-0.0122658
	rs796412087	15	74465521	TA	T	0.21254	T	0.978536	T	0.0235794	0.00930009	0.0112381	0.0249349	0.00648055	0.000119367	0.0256598	0.00805242	0.00144072	0.0236395	0.00912663	0.00959815	0.0271688	0.00716447	0.000149509	0.0148196	0.0044752	0.000928266	0.00214926	0.00412545	0.602385	0.00460091	0.010207	0.652165	0.00900384	0.0062221	0.14788	0.0089397	0.00996109	0.369481	0.00198148	0.010059	0.84384	0.0119318	0.00627358	0.0571875	0.00651734	0.00431042	0.130537	-0.00275796
	rs923118	15	74466271	G	T	0.216649	T	0.995529	T	0.0224253	0.00926262	0.0154826	0.0249909	0.0064548	0.000108194	0.0253363	0.00801648	0.00157608	0.0228176	0.00908742	0.0120481	0.0273253	0.00713273	0.000127786	0.0144559	0.00445679	0.00118073	0.0017314	0.00410838	0.673441	0.00528669	0.0101614	0.602879	0.00836638	0.0061969	0.176991	0.00899456	0.00991093	0.36413	0.00312464	0.0100108	0.754946	0.0113022	0.00624862	0.0704931	0.00583304	0.00429277	0.17421	-0.00299416
	rs1385650	15	74466466	G	A	0.316487	G	0.996902	G	0.0250561	0.00824406	0.00237387	0.0223123	0.00575362	0.000105437	0.0220025	0.00714102	0.00206353	0.0237678	0.00808811	0.00329968	0.02828	0.00636142	8.78475e-06	0.0139477	0.00397693	0.000453065	0.00109401	0.00366531	0.765339	-0.00338696	0.00905243	0.708297	0.0071289	0.00552943	0.197309	-0.00314404	0.00883994	0.722095	-0.00548761	0.00891624	0.538256	0.006559	0.00557937	0.239766	0.00268097	0.00383115	0.484065	-0.00436073
	rs11854957	15	74467796	C	T	0.208372	T	1	T	0.0227568	0.00924435	0.0138351	0.0247738	0.00644504	0.000121231	0.0251451	0.00800566	0.0016855	0.0232085	0.00907053	0.0105129	0.0266509	0.00712238	0.000182862	0.0151436	0.00445012	0.000666801	0.00203154	0.0041022	0.620437	0.00548217	0.0101561	0.589346	0.00871905	0.00618736	0.158789	0.00815397	0.00990728	0.4105	0.00301025	0.0100078	0.763576	0.0122602	0.00623843	0.0493859	0.00601594	0.00428626	0.160458	-0.00282483
	rs1052622	15	74467856	G	A	0.327816	G	1	G	0.0225891	0.00814485	0.00555119	0.0222253	0.00568967	9.38345e-05	0.0219859	0.00705239	0.00182521	0.0218747	0.00799198	0.00620282	0.0270939	0.00628871	1.64785e-05	0.0124653	0.00393195	0.00152339	0.00131635	0.00362401	0.716433	-0.00311735	0.00895703	0.727818	0.00744934	0.00546513	0.172866	-0.000616265	0.00873407	0.943749	-0.00468795	0.00882364	0.59522	0.00603877	0.00551809	0.273801	0.00347564	0.00378797	0.358859	-0.00343286
	rs3848160	15	74468494	C	T	0.208895	T	0.999402	T	0.0229582	0.00924168	0.012991	0.024558	0.00644254	0.000138057	0.025192	0.00800308	0.00164637	0.0232896	0.00906835	0.0102273	0.0263874	0.0071206	0.000210956	0.0151296	0.00444894	0.000672295	0.00192442	0.00410111	0.638895	0.00517971	0.010152	0.609905	0.00865836	0.00618587	0.161608	0.00855988	0.00990218	0.387352	0.00277078	0.0100041	0.781809	0.0119318	0.00623732	0.0557568	0.0061658	0.00428512	0.150185	-0.00294662
	rs3888004	15	74468766	G	A	0.209253	A	0.999152	A	0.0229694	0.00924163	0.0129461	0.0245979	0.00644244	0.000134606	0.0253911	0.00800302	0.00151156	0.0234125	0.00906823	0.00983342	0.0264724	0.00712063	0.000201252	0.0151211	0.00444882	0.000676787	0.00189156	0.00410099	0.644623	0.00481618	0.0101521	0.635217	0.00853039	0.00618578	0.167889	0.00824313	0.00990181	0.405142	0.0024099	0.0100041	0.809642	0.0118014	0.00623731	0.0584867	0.00613314	0.004285	0.152346	-0.00290675
	rs13259	15	74468986	C	G	0.209271	G	0.999193	G	0.022995	0.00924142	0.0128438	0.0246642	0.0064423	0.000129061	0.0254301	0.00800295	0.00148623	0.023455	0.009068	0.00969901	0.0265505	0.00712053	0.000192654	0.0151397	0.00444867	0.000666255	0.00186744	0.00410086	0.648839	0.00463276	0.010152	0.648149	0.00846999	0.00618561	0.170908	0.00815292	0.00990137	0.410281	0.00223183	0.010004	0.823464	0.0117339	0.0062372	0.0599374	0.00611199	0.00428486	0.153751	-0.00292477
	rs3848161	15	74469097	A	C	0.209368	C	0.999029	C	0.0232402	0.0092371	0.0118772	0.0248153	0.00644103	0.000116934	0.0254429	0.00800216	0.00147647	0.0236265	0.00906408	0.00914953	0.026696	0.00711814	0.000176725	0.0150918	0.00444799	0.000691651	0.00190827	0.00410023	0.641643	0.00461529	0.010148	0.649259	0.00828217	0.00618408	0.180486	0.00796717	0.00989931	0.420931	0.0021623	0.0100003	0.828814	0.0115871	0.00623581	0.0631514	0.00616443	0.0042842	0.150189	-0.00293591
	rs561185212	15	74469443	A	AGCTGGGGGCAGGAGCCTGGGGTG	0.206534	AGCTGGGGGCAGGAGCCTGGGGTG	0.99388	AGCTGGGGGCAGGAGCCTGGGGTG	0.0230788	0.00929557	0.0130428	0.0250911	0.00648176	0.000108478	0.0259796	0.00804627	0.00124429	0.0237508	0.0091195	0.00920876	0.0271639	0.00716442	0.000149903	0.0152032	0.00447586	0.000682192	0.00191709	0.00412588	0.642183	0.00533459	0.0102082	0.601273	0.00931663	0.00622188	0.134294	0.00868057	0.00995469	0.383212	0.00272291	0.0100593	0.786635	0.012798	0.00627473	0.0413922	0.00658503	0.00431106	0.126646	-0.00357178
	rs34868798	15	74469716	T	C	0.21796	C	1	C	0.0225523	0.00923131	0.0145719	0.0251859	0.00643051	8.98895e-05	0.0265525	0.00798715	0.000886946	0.0234753	0.00905617	0.00954184	0.0270096	0.00710868	0.000145136	0.0145454	0.00444055	0.00105472	0.0020723	0.00409334	0.612674	0.00330108	0.0101363	0.744677	0.00801794	0.0061741	0.194071	0.00817938	0.00987636	0.407578	0.00092848	0.00998639	0.925925	0.0109827	0.0062271	0.077789	0.00612181	0.00427713	0.15235	-0.00325982
	rs66550469	15	74469921	G	C	0.208692	C	0.997795	C	0.0233757	0.00925293	0.0115332	0.0252098	0.00645054	9.30887e-05	0.0256501	0.00801335	0.00137102	0.0239497	0.00907857	0.00834326	0.0268537	0.00712961	0.000165731	0.0154556	0.00445501	0.000522067	0.00173074	0.00410665	0.673428	0.00437215	0.0101698	0.66726	0.00892015	0.00619325	0.149786	0.00780872	0.00991642	0.431024	0.00202225	0.0100215	0.840081	0.0123321	0.00624437	0.0482818	0.00641533	0.00429088	0.134888	-0.00324863
	rs2062309	15	74470215	T	G	0.21988	G	0.997316	G	0.0220036	0.00922877	0.0171221	0.0250393	0.00642918	9.84459e-05	0.0260862	0.00798553	0.00108911	0.0230323	0.00905404	0.0109686	0.0266081	0.00710814	0.000181788	0.0146287	0.00443991	0.000985158	0.00228793	0.00409276	0.57615	0.00278373	0.0101336	0.783546	0.00786714	0.00617326	0.202529	0.00745296	0.00987314	0.450333	0.000552278	0.00998409	0.955887	0.0109139	0.00622604	0.0796158	0.00617441	0.0042765	0.148798	-0.00303475
	rs11639090	15	74470296	C	A	0.209032	A	0.99898	A	0.0234842	0.00924241	0.0110624	0.0252075	0.00644298	9.14738e-05	0.0258936	0.00800411	0.00121731	0.0239577	0.00906887	0.00825267	0.0270269	0.00712119	0.00014764	0.0154043	0.00444955	0.000536379	0.00195896	0.00410168	0.632936	0.00390467	0.0101549	0.700603	0.00846331	0.00618583	0.171261	0.00789178	0.00990111	0.425423	0.00152068	0.0100065	0.879213	0.0116643	0.00623776	0.0614936	0.00629258	0.0042857	0.142032	-0.00315627
	rs2899824	15	74470761	G	A	0.209022	A	0.998403	A	0.0235193	0.00924508	0.0109658	0.0252084	0.00644496	9.18811e-05	0.0258861	0.00800665	0.00122572	0.0240024	0.00907146	0.00815174	0.0270453	0.00712327	0.000146768	0.0153925	0.00445095	0.000543889	0.00198986	0.00410296	0.62769	0.00393663	0.0101586	0.698377	0.00856367	0.00618776	0.166372	0.00795332	0.0099045	0.421982	0.00155742	0.0100101	0.876362	0.0117438	0.00623973	0.0598267	0.00631635	0.00428704	0.140657	-0.00314612
	rs351243	15	74470997	T	G	0.318968	T	0.99507	T	0.0243194	0.00825614	0.00322611	0.0225363	0.00575806	9.09169e-05	0.0224232	0.00714816	0.00170862	0.023392	0.00809974	0.00388018	0.0283844	0.00636752	8.30203e-06	0.0142615	0.00397964	0.000338997	0.0015453	0.00366787	0.673531	-0.00482487	0.00906065	0.59438	0.00731221	0.0055336	0.186365	-0.00260943	0.00884343	0.767943	-0.00677232	0.0089242	0.447937	0.0066008	0.00558481	0.237241	0.00274152	0.00383378	0.474551	-0.00413197
	rs11630317	15	74471063	A	G	0.209134	G	0.998165	G	0.023366	0.00924464	0.0114933	0.0251734	0.00644461	9.38832e-05	0.0258816	0.00800648	0.00122785	0.0238801	0.00907111	0.00847983	0.0270224	0.00712286	0.000148555	0.0152685	0.00445057	0.00060228	0.00187416	0.00410261	0.6478	0.00408104	0.0101582	0.687872	0.00884885	0.0061875	0.152688	0.00827794	0.00990518	0.403321	0.00168654	0.0100098	0.8662	0.0119981	0.00623949	0.0544929	0.00623246	0.00428667	0.145971	-0.00314011
	rs62005709	15	74471331	C	T	0.209121	T	0.997477	T	0.023453	0.00924726	0.0112119	0.0253163	0.00644663	8.6075e-05	0.0259694	0.00800909	0.00118593	0.0239658	0.00907367	0.00826503	0.0271769	0.00712488	0.000136686	0.0153073	0.00445207	0.000585669	0.00190529	0.00410399	0.642467	0.00405152	0.0101616	0.690111	0.00873442	0.00618968	0.158212	0.00830896	0.00990835	0.401712	0.00165726	0.0100131	0.868545	0.0118758	0.00624174	0.0570903	0.00620254	0.00428811	0.148053	-0.00312216
	rs71399778	15	74471378	G	C	0.209062	C	0.997455	C	0.0235461	0.00924946	0.0109128	0.0253664	0.00644764	8.35545e-05	0.0260074	0.0080105	0.00116869	0.0240617	0.00907564	0.00802434	0.0272249	0.00712614	0.000133373	0.0153093	0.00445284	0.000586025	0.00198662	0.0041047	0.628396	0.00393261	0.0101632	0.698799	0.00850594	0.0061906	0.169443	0.00814401	0.00990931	0.411167	0.00155246	0.0100146	0.876807	0.0116858	0.00624258	0.0612173	0.00620554	0.00428886	0.147928	-0.00309111
	rs62005710	15	74471793	C	T	0.208997	T	0.997098	T	0.0239973	0.00925248	0.0095032	0.0257423	0.00644882	6.56472e-05	0.0266131	0.00801244	0.000896303	0.0245577	0.0090786	0.00683464	0.0274893	0.00712875	0.000115336	0.0153928	0.00445381	0.000548226	0.00199336	0.00410561	0.627307	0.00447823	0.0101662	0.659578	0.00862759	0.0061923	0.16354	0.0085904	0.0099128	0.386171	0.00205305	0.0100189	0.837638	0.0116756	0.00624449	0.0615246	0.00608579	0.00428979	0.155998	-0.00302775
	rs10910	15	74472199	C	T	0.320736	C	0.993469	C	0.0243851	0.00825751	0.00314922	0.0229976	0.00575909	6.52376e-05	0.0231162	0.00715036	0.0012266	0.0236129	0.00810055	0.00356018	0.0285187	0.00636862	7.5501e-06	0.0141809	0.00397987	0.000366553	0.00179517	0.00366813	0.624562	-0.00471556	0.00905839	0.602669	0.00687836	0.00553488	0.213972	-0.00262432	0.0088474	0.766759	-0.00661023	0.00892312	0.458823	0.00616894	0.00558521	0.269374	0.00243256	0.00383404	0.52578	-0.00378146
	rs11631944	15	74472294	A	G	0.210222	G	0.994088	G	0.0232364	0.00925749	0.0120791	0.0256666	0.00645258	6.96526e-05	0.0260358	0.00801812	0.00116681	0.0239773	0.0090838	0.00830614	0.0274322	0.00713288	0.00012026	0.0154152	0.00445601	0.000541508	0.00194553	0.00410765	0.63576	0.00385199	0.0101734	0.704965	0.00858298	0.00619548	0.165946	0.00810844	0.00992136	0.413781	0.00136291	0.0100265	0.891877	0.0115562	0.00624784	0.0643709	0.00613122	0.00429194	0.153138	-0.00311121
	rs351242	15	74472716	G	A	0.238096	G	0.990508	G	0.0223365	0.00895675	0.0126443	0.0259264	0.00624367	3.29375e-05	0.028824	0.00776202	0.000204735	0.0224933	0.00879455	0.0105442	0.0267827	0.00689635	0.00010304	0.0130982	0.00431276	0.00238933	0.00138968	0.00397544	0.726665	-0.000498414	0.00984431	0.959621	0.0080399	0.00599641	0.179994	0.0046951	0.00959702	0.624687	-0.00176594	0.00969315	0.85544	0.0106598	0.00604731	0.0779483	0.00594537	0.0041539	0.152354	-0.0025976
	rs12912578	15	74473073	A	G	0.209772	G	0.99522	G	0.023298	0.00925708	0.0118499	0.0260445	0.00645079	5.4107e-05	0.0263362	0.00801426	0.00101653	0.0238613	0.00908305	0.00861863	0.0275614	0.00713188	0.000111431	0.0150104	0.00445566	0.000755094	0.00213066	0.00410729	0.603935	0.00432813	0.0101694	0.670402	0.0082046	0.00619409	0.185313	0.00849221	0.0099131	0.391638	0.00174739	0.0100224	0.861593	0.0110632	0.00624739	0.0765887	0.00601574	0.00429161	0.160994	-0.00268769
	rs12913041	15	74473302	A	G	0.20969	G	0.99517	G	0.0237092	0.00925867	0.0104504	0.0261403	0.00645164	5.0897e-05	0.0264633	0.00801488	0.000961657	0.0242934	0.00908452	0.00749641	0.0278273	0.00713301	9.58362e-05	0.0150475	0.00445616	0.000733629	0.00201221	0.00410775	0.624237	0.00418067	0.0101716	0.681066	0.00809647	0.00619501	0.191239	0.00849576	0.00991446	0.391505	0.00164427	0.0100245	0.869712	0.0109228	0.00624827	0.0804452	0.00609909	0.00429209	0.155318	-0.0026957
	rs409856	15	74476728	A	G	0.212628	G	0.989442	G	0.0242855	0.00927037	0.00880645	0.0270102	0.00645834	2.89058e-05	0.0259634	0.00802297	0.00121264	0.0248243	0.00909421	0.00634375	0.0289825	0.00713815	4.90947e-05	0.0150017	0.0044602	0.000769926	0.00158359	0.00411146	0.700115	0.00472165	0.0101789	0.642749	0.00827444	0.0061991	0.181952	0.00815495	0.00992622	0.411338	0.00218282	0.0100295	0.827711	0.0113696	0.00625223	0.0689947	0.00630007	0.00429599	0.142514	-0.003006
	rs351238	15	74477216	G	A	0.387934	G	0.978929	G	0.0202994	0.00792311	0.0104116	0.019139	0.00552841	0.000536647	0.01643	0.00686769	0.0167455	0.0191321	0.00776812	0.0137884	0.0248333	0.00610533	4.75925e-05	0.0117321	0.00382705	0.00217289	0.000570377	0.00352754	0.871548	-0.0104545	0.00870427	0.229732	0.00319728	0.00530671	0.546844	-0.00552218	0.00848222	0.515033	-0.0122435	0.00857997	0.153596	0.00202424	0.00536433	0.705912	-0.000161421	0.00368682	0.965077	-0.00284097
	rs62005711	15	74478278	G	A	0.208531	A	0.990949	A	0.0249044	0.00929381	0.00737426	0.0281828	0.00647369	1.34225e-05	0.0279859	0.00803843	0.000499156	0.0265672	0.00911362	0.00355865	0.0301218	0.00715567	2.56353e-05	0.0153623	0.00446862	0.000586632	0.00148676	0.00411952	0.718169	0.00304799	0.0102128	0.765363	0.0086276	0.00621259	0.164919	0.00952378	0.00994533	0.338267	0.000527143	0.0100617	0.958218	0.0115246	0.00626663	0.0659123	0.00596021	0.00430442	0.166155	-0.00274706
	rs12907503	15	74479539	C	T	0.208879	T	0.99068	T	0.0251874	0.00929207	0.00672024	0.028322	0.00647283	1.21326e-05	0.0280476	0.00803714	0.000484022	0.0267598	0.00911208	0.00331968	0.0303223	0.00715508	2.26028e-05	0.015222	0.00446806	0.000657398	0.00151635	0.00411902	0.712773	0.0028879	0.0102114	0.777324	0.00855902	0.00621187	0.168255	0.00929716	0.00994256	0.349752	0.000478131	0.0100603	0.962094	0.0114131	0.00626616	0.068553	0.00580296	0.00430388	0.177561	-0.00275483
	rs12899173	15	74482875	A	C	0.209149	C	0.989834	C	0.0253626	0.00928823	0.00632617	0.0283979	0.00647213	1.14726e-05	0.0278738	0.00803627	0.000523962	0.0270516	0.00910879	0.00298223	0.0307309	0.00715275	1.7392e-05	0.0148987	0.00446744	0.000853394	0.00169425	0.00411841	0.680791	0.00248424	0.0102137	0.807833	0.00905205	0.00621059	0.144977	0.0102451	0.0099387	0.30263	0.000179576	0.0100626	0.985762	0.011625	0.00626567	0.0635512	0.00566677	0.00430324	0.187887	-0.00241523
	rs12915891	15	74485762	G	T	0.20735	T	0.988908	T	0.0260662	0.00931789	0.00515508	0.0278503	0.00649321	1.79622e-05	0.0264669	0.00806365	0.00103075	0.0274531	0.00914005	0.00267045	0.0301563	0.00717436	2.6344e-05	0.0142542	0.00448245	0.00147315	0.00118525	0.00413209	0.774236	0.00169509	0.0102483	0.868628	0.00981999	0.00622958	0.11495	0.00997312	0.00996684	0.317015	-0.000600489	0.0100961	0.952572	0.0118986	0.00628511	0.0583434	0.00580174	0.00431776	0.17905	-0.0025166
x	rs974456	15	74486444	C	T	0.274285	T	0.958231	T	0.0281572	0.00878752	0.00135599	0.0331118	0.00611458	6.14298e-08	0.0307339	0.00760652	5.34486e-05	0.0283441	0.00861872	0.00100793	0.0341264	0.00673772	4.09818e-07	0.0114471	0.00422902	0.00679428	0.00326179	0.00389692	0.402585	-0.0161694	0.00960025	0.0921441	0.00378433	0.0058751	0.519493	-0.00536032	0.00939737	0.568407	-0.0174607	0.00945377	0.0647664	0.00504956	0.0059231	0.393928	0.00181318	0.00407298	0.656195	-0.000721701
	rs971757	15	74487846	G	A	0.208084	A	0.999574	A	0.0251488	0.0092445	0.00652481	0.0272824	0.00645036	2.34423e-05	0.0249138	0.0080089	0.0018674	0.0263858	0.00906912	0.00362409	0.0291346	0.00712607	4.34901e-05	0.0141193	0.0044532	0.00152156	0.00128975	0.00410486	0.753369	0.00130296	0.0101781	0.898137	0.00993074	0.00618809	0.108539	0.0095298	0.00989281	0.335403	-0.00151873	0.0100273	0.879614	0.0115547	0.00624449	0.0642629	0.00614142	0.0042895	0.152223	-0.00268668
	rs971756	15	74487969	A	T	0.208155	T	0.999625	T	0.0252451	0.00924407	0.00631965	0.0274067	0.00644997	2.14907e-05	0.0251562	0.00800845	0.00168385	0.0264971	0.00906864	0.00348263	0.029308	0.0071252	3.90643e-05	0.0140035	0.00445274	0.00166175	0.00144365	0.00410444	0.725042	0.00117355	0.0101778	0.908205	0.009898	0.00618746	0.109672	0.00980197	0.00989205	0.321747	-0.00164561	0.010027	0.86964	0.0115618	0.00624393	0.0640748	0.0061627	0.00428906	0.150765	-0.00261826
	rs971755	15	74488145	T	C	0.208187	C	0.999633	C	0.0252379	0.00924381	0.00633326	0.0274181	0.00644978	2.13089e-05	0.0251465	0.00800827	0.00169041	0.0264861	0.00906838	0.00349526	0.0293178	0.00712498	3.88119e-05	0.014019	0.00445265	0.00164176	0.00143283	0.00410436	0.727016	0.00117146	0.0101775	0.908365	0.00990603	0.0061873	0.109375	0.00982374	0.00989184	0.320663	-0.00164315	0.0100267	0.869829	0.0115665	0.00624375	0.06396	0.00615916	0.00428898	0.150992	-0.00261601
	rs35255788	15	74488238	T	C	0.207209	C	0.993069	C	0.0253877	0.00929607	0.00631843	0.0271906	0.00648966	2.79524e-05	0.0253486	0.00805514	0.0016515	0.0266193	0.00912049	0.00351869	0.0290761	0.00716804	4.99163e-05	0.0141272	0.00447897	0.00161024	0.00139058	0.00412863	0.736258	0.00150164	0.0102393	0.883406	0.0101455	0.00622476	0.103135	0.0103016	0.0099502	0.300533	-0.00126998	0.0100869	0.899809	0.0118873	0.00628194	0.0584561	0.00580242	0.00431428	0.178649	-0.00231725
	rs34147822	15	74488252	T	C	0.206918	C	0.993042	C	0.0252933	0.00929616	0.00651635	0.0270028	0.00648952	3.1728e-05	0.0251669	0.00805425	0.00178133	0.0264334	0.00912063	0.00375623	0.0289813	0.00716796	5.28074e-05	0.0139469	0.00447868	0.00184565	0.00139681	0.00412836	0.735103	0.00151255	0.0102391	0.882562	0.0102087	0.00622435	0.100984	0.0103022	0.00994862	0.300425	-0.0012569	0.0100865	0.900832	0.0119579	0.00628177	0.0569679	0.00575431	0.00431399	0.182249	-0.00232209
	rs11857410	15	74488424	G	A	0.208703	A	1	A	0.0255177	0.00923973	0.00575369	0.0273669	0.00644825	2.19789e-05	0.0253494	0.00800645	0.0015461	0.0268062	0.00906454	0.00310655	0.0293745	0.00712324	3.73311e-05	0.0139488	0.00445174	0.00172874	0.00140987	0.00410351	0.731166	0.0013662	0.0101751	0.893192	0.0100992	0.00618546	0.10253	0.00999289	0.00988901	0.312263	-0.00144599	0.0100233	0.885294	0.0117737	0.00624248	0.0592898	0.00605575	0.00428808	0.157885	-0.00258852
	rs733163	15	74489413	C	T	0.208196	T	0.999655	T	0.0251763	0.00924208	0.00645244	0.0273097	0.00644915	2.29248e-05	0.0250547	0.0080075	0.00175596	0.0264078	0.00906683	0.00358767	0.0292628	0.00712401	4.00334e-05	0.0138926	0.00445206	0.00180596	0.001409	0.00410381	0.731343	0.00126426	0.0101759	0.901127	0.0101749	0.00618665	0.100046	0.0100738	0.00989105	0.308463	-0.00155956	0.0100253	0.876379	0.0117782	0.00624316	0.0592206	0.00608494	0.0042884	0.155922	-0.00263891
	rs35917667	15	74490529	C	A	0.230129	A	0.998918	A	0.0241252	0.00893596	0.00694321	0.0258748	0.00624309	3.4091e-05	0.0256173	0.00775184	0.000951756	0.0241639	0.00877294	0.00588449	0.027547	0.00688972	6.38922e-05	0.0123198	0.00430873	0.00424687	7.1689e-05	0.00397142	0.985598	-0.00194455	0.00985172	0.843531	0.0104139	0.00598996	0.0821165	0.00616502	0.00957064	0.519477	-0.00387818	0.00969764	0.689227	0.011869	0.00604534	0.0496109	0.00579415	0.00415033	0.162696	-0.00273165
	rs11633687	15	74490811	G	A	0.230127	A	0.998861	A	0.0241328	0.00893617	0.00692675	0.025882	0.00624326	3.39356e-05	0.0256218	0.00775204	0.000950061	0.0241701	0.00877315	0.00587313	0.027553	0.0068899	6.36879e-05	0.0123264	0.00430885	0.00422755	6.9561e-05	0.00397153	0.986026	-0.0019485	0.00985201	0.843221	0.0104162	0.00599013	0.0820572	0.00616536	0.00957092	0.519467	-0.00388035	0.0096979	0.68907	0.0118703	0.00604551	0.049593	0.00579843	0.00415044	0.162397	-0.00273472
	rs72747610	15	74491500	A	G	0.230215	G	0.99873	G	0.0240157	0.00893675	0.00720816	0.0257394	0.00624364	3.75227e-05	0.0255521	0.00775187	0.000980729	0.0240586	0.00877373	0.00610848	0.0275019	0.00689028	6.57723e-05	0.0121408	0.00430898	0.00483965	7.76534e-05	0.00397165	0.984401	-0.0018471	0.00985253	0.85129	0.010519	0.00599024	0.0790895	0.00628177	0.00957017	0.511579	-0.00378248	0.00969841	0.696533	0.0119661	0.00604587	0.0477958	0.00577955	0.00415056	0.163782	-0.00272342
	rs75440514	15	74491744	A	T	0.230317	T	0.99826	T	0.0239882	0.00893735	0.00727878	0.0259412	0.00624496	3.27206e-05	0.0256222	0.0077542	0.000953013	0.0239924	0.00877467	0.00625578	0.0276363	0.00689137	6.07305e-05	0.0122195	0.00430978	0.00457895	0.000109361	0.00397236	0.978037	-0.0021004	0.0098544	0.831217	0.0106593	0.00599169	0.0752407	0.00621448	0.00957428	0.516292	-0.00404718	0.0097003	0.67652	0.0120842	0.00604704	0.0456805	0.00578644	0.00415131	0.163355	-0.00268188
	rs34234753	15	74492326	G	A	0.230187	A	0.998605	A	0.0241146	0.00893708	0.00697498	0.0259148	0.00624375	3.32137e-05	0.0256759	0.00775294	0.000927961	0.0241616	0.00877411	0.00589584	0.027588	0.00689029	6.23916e-05	0.0123294	0.00430926	0.0042218	7.41886e-05	0.00397191	0.985098	-0.00186025	0.00985317	0.850253	0.0104583	0.00599086	0.0808653	0.00622728	0.00957192	0.515325	-0.00379302	0.00969902	0.695747	0.0120192	0.00604601	0.0468208	0.00581367	0.00415083	0.161335	-0.00276084
	rs34591452	15	74492585	G	T	0.230158	T	0.998466	T	0.0241684	0.00893797	0.00685554	0.0258373	0.00624436	3.51241e-05	0.0257528	0.00775372	0.000896694	0.0242215	0.00877495	0.00577875	0.0274628	0.00689094	6.74693e-05	0.0123243	0.00430957	0.00424058	0.000130084	0.0039722	0.973875	-0.00184387	0.00985418	0.851572	0.0104965	0.00599137	0.0797882	0.00626585	0.00957278	0.512765	-0.00376987	0.00969996	0.69754	0.0120639	0.00604655	0.046028	0.00588718	0.00415113	0.156132	-0.0027692
	rs35036456	15	74492642	T	C	0.230574	C	0.996733	C	0.0241456	0.00893977	0.00691947	0.0258255	0.00624568	3.55485e-05	0.0258269	0.00775435	0.000867341	0.0241337	0.00877686	0.00596916	0.0274788	0.00689259	6.70859e-05	0.0121179	0.00431063	0.00493701	0.000149967	0.00397316	0.969891	-0.00195833	0.00985809	0.842537	0.010527	0.00599261	0.0789803	0.00659532	0.00957338	0.490878	-0.00392541	0.00970359	0.685826	0.0119956	0.00604824	0.0473347	0.00572243	0.00415214	0.168147	-0.00252796
	rs12905521	15	74492820	A	T	0.230163	T	0.998414	T	0.0241772	0.00893825	0.006837	0.0258962	0.00624453	3.37246e-05	0.0257489	0.00775398	0.000898664	0.0242269	0.00877523	0.00576937	0.0275475	0.0068911	6.4087e-05	0.0123453	0.00430968	0.00417652	0.000122879	0.00397229	0.975322	-0.00194391	0.00985427	0.843621	0.0104543	0.00599153	0.0810147	0.00619866	0.00957284	0.517297	-0.00386646	0.00970005	0.69019	0.0120213	0.00604673	0.0468088	0.0058518	0.00415123	0.158644	-0.00277398
	rs12912258	15	74494388	C	T	0.20814	T	0.998409	T	0.0251962	0.00924906	0.00645055	0.0274069	0.00645384	2.17337e-05	0.0250639	0.00801345	0.00176295	0.0264374	0.00907374	0.00357569	0.0292154	0.00712957	4.17751e-05	0.0142042	0.00445538	0.00143248	0.0013387	0.00410689	0.744452	0.00126913	0.0101834	0.900819	0.00995859	0.00619131	0.107735	0.00960397	0.00989755	0.331887	-0.00153265	0.0100324	0.878581	0.0115742	0.00624785	0.0639563	0.00621802	0.00429161	0.147374	-0.00281305
	15:74494684_GA_G	15	74494684	GA	G	0.208396	G	0.995799	G	0.025262	0.00925669	0.00635626	0.0273755	0.0064593	2.25665e-05	0.0250004	0.00802058	0.00182819	0.0264873	0.00908153	0.00354153	0.029172	0.0071356	4.35314e-05	0.0141485	0.00445962	0.00151123	0.00133035	0.00411079	0.746223	0.000945419	0.0101948	0.926114	0.0101077	0.00619687	0.102874	0.00924856	0.00990756	0.350579	-0.00188323	0.0100434	0.851263	0.0117205	0.00625346	0.0609005	0.00622252	0.00429563	0.147461	-0.00288752
	rs11639369	15	74494946	G	T	0.208226	T	0.997056	T	0.0251263	0.00925311	0.00662331	0.0274507	0.00645723	2.12955e-05	0.0250435	0.00801769	0.0017883	0.0264072	0.00907801	0.00362978	0.0293093	0.0071325	3.97522e-05	0.014332	0.00445761	0.001304	0.00129047	0.00410895	0.753473	0.00127972	0.0101895	0.900056	0.0100424	0.00619429	0.104971	0.00962951	0.00990224	0.330832	-0.00153439	0.0100382	0.878515	0.0116719	0.00625104	0.061879	0.00609172	0.00429374	0.155976	-0.00272053
	rs62003660	15	74495374	A	C	0.208302	C	0.995809	C	0.0257547	0.00925657	0.00540135	0.0276776	0.00646131	1.84155e-05	0.0252797	0.00802214	0.00162703	0.0269722	0.00908163	0.0029809	0.0296064	0.00713628	3.34858e-05	0.0143707	0.00446004	0.00127292	0.00134131	0.00411119	0.744229	0.00141698	0.0101931	0.889441	0.00995712	0.00619796	0.108165	0.00928247	0.00990682	0.348779	-0.00143612	0.0100417	0.886279	0.011688	0.00625471	0.0616736	0.00607967	0.00429607	0.157021	-0.00281262
	rs11630924	15	74496293	G	C	0.208675	C	0.991892	C	0.0260275	0.00926466	0.00496844	0.0281709	0.0064672	1.32686e-05	0.0260681	0.00802908	0.00116848	0.0272437	0.00909032	0.00272904	0.029897	0.00714239	2.84548e-05	0.0142468	0.00446432	0.00141693	0.00142281	0.00411512	0.72953	0.00125661	0.0102041	0.901991	0.00999692	0.00620418	0.107114	0.00971624	0.00991425	0.327082	-0.00165243	0.0100525	0.869433	0.0116739	0.00626105	0.0622519	0.00588366	0.00430013	0.171236	-0.00237431
	rs34573746	15	74503711	T	C	0.204289	C	0.990352	C	0.0277172	0.00934142	0.0030088	0.0299759	0.00652625	4.37457e-06	0.0273275	0.00809761	0.00073954	0.0298251	0.00916309	0.00113568	0.0322939	0.00720869	7.4849e-06	0.0157695	0.00450269	0.000461535	0.000638358	0.00415044	0.877764	-0.000110351	0.0102872	0.991441	0.0102204	0.00626109	0.102607	0.0102639	0.00999529	0.304492	-0.00324444	0.0101334	0.748839	0.0117879	0.00631857	0.0621019	0.0062589	0.00433696	0.14898	-0.00333226
	rs11631509	15	74505519	T	G	0.205143	G	0.990495	G	0.0276936	0.00932826	0.00299271	0.0303224	0.00651801	3.29208e-06	0.0273611	0.00808825	0.000718171	0.029646	0.00915079	0.00119793	0.0322935	0.00720033	7.30673e-06	0.0157813	0.00449669	0.00044905	0.000459096	0.00414492	0.911806	-0.000653309	0.0102724	0.94929	0.0100817	0.00625384	0.10695	0.00954976	0.00998258	0.338757	-0.00382541	0.0101191	0.705405	0.011628	0.00631053	0.0653864	0.00617524	0.00433117	0.153938	-0.00342566
	rs62003661	15	74506479	C	T	0.204588	T	0.989493	T	0.027658	0.00934295	0.00307628	0.0299434	0.00652662	4.4859e-06	0.02735	0.00810037	0.000735172	0.0297441	0.009165	0.00117429	0.0325967	0.00720957	6.15885e-06	0.0152461	0.00450368	0.000711344	0.00132506	0.00415137	0.749586	-0.00174272	0.0102922	0.865543	0.0101159	0.00626168	0.106201	0.00904269	0.00999687	0.365711	-0.00469838	0.0101377	0.643042	0.0116379	0.00631964	0.0655454	0.0064981	0.00433783	0.134134	-0.00266165
	rs12911581	15	74513291	A	G	0.207748	G	0.985901	G	0.0292468	0.00929129	0.00164719	0.0309421	0.00649674	1.91415e-06	0.0286632	0.00806225	0.000378101	0.0315221	0.0091182	0.000546974	0.0334396	0.00717626	3.17349e-06	0.0160147	0.00448578	0.000356966	0.000751634	0.0041349	0.855757	0.000585009	0.0102287	0.954392	0.010605	0.00623496	0.088968	0.00765168	0.00994917	0.441854	-0.00207619	0.0100777	0.836778	0.0126082	0.00629198	0.0450895	0.005634	0.00432057	0.192238	-0.00234779
	rs34985083	15	74518056	T	A	0.214798	A	0.97586	A	0.0284981	0.00921746	0.001992	0.0305472	0.00644695	2.16035e-06	0.0293247	0.0080001	0.000247155	0.0310433	0.00904458	0.000599487	0.032507	0.0071186	4.97098e-06	0.0171445	0.00445411	0.000118595	6.35965e-05	0.0041056	0.987641	6.08554e-05	0.010162	0.995222	0.0142645	0.00618719	0.0211422	0.00995266	0.00988226	0.313885	-0.00166134	0.0100048	0.868115	0.0166522	0.00624432	0.00766003	0.00610037	0.00428978	0.155008	-0.00303698
	rs34004794	15	74525585	G	T	0.208437	T	0.973737	T	0.0281009	0.00931506	0.00255789	0.0305814	0.00652141	2.74579e-06	0.0268402	0.00809657	0.000917257	0.0301292	0.00914003	0.000980615	0.0312543	0.00720005	1.42193e-05	0.0170388	0.00450443	0.000155226	0.000430733	0.0041518	0.917371	-0.00415515	0.0102972	0.686568	0.0146103	0.00625687	0.0195419	0.00887192	0.0100037	0.37516	-0.007212	0.0101415	0.477006	0.0157846	0.00631591	0.0124503	0.00641295	0.00433804	0.139328	-0.00235765
	rs12904134	15	74592862	G	A	0.494355	A	0.963026	A	0.0270756	0.00770492	0.000442093	0.0249311	0.00539624	3.84301e-06	0.0192769	0.00669373	0.00398092	0.0291791	0.00756849	0.000115843	0.029079	0.00594988	1.02511e-06	0.0177544	0.00375395	2.25289e-06	-0.00529631	0.00345936	0.12577	-0.00323978	0.00852654	0.703976	0.0159846	0.00518837	0.00206479	0.00381647	0.00827825	0.644785	-0.00292897	0.00840481	0.727477	0.0100226	0.0052456	0.0560521	0.00293752	0.00361389	0.41631	1.75743e-05
	rs351189	15	74593169	T	C	0.347083	C	0.97859	C	-0.0275428	0.00810652	0.000680862	-0.0217232	0.00567298	0.000128657	-0.0235933	0.00704344	0.000809838	-0.0292196	0.00796909	0.000246261	-0.0208759	0.00625485	0.000845792	-0.0147261	0.00395761	0.000198547	0.00373462	0.00364727	0.30586	0.017454	0.00894823	0.0511225	-0.00252947	0.0054642	0.643425	0.00545507	0.00872776	0.53196	0.0154862	0.00881796	0.079065	0.00104547	0.00552464	0.849907	-0.00244869	0.00381063	0.520487	-0.000618087
x	rs351188	15	74595145	T	C	0.247845	C	0.980494	C	-0.0284623	0.00896489	0.00150095	-0.025212	0.00625807	5.61454e-05	-0.0251478	0.00777253	0.00121544	-0.0302315	0.00881012	0.000601261	-0.0242516	0.00689812	0.000438998	-0.0152131	0.0043641	0.000490508	0.00174804	0.00402234	0.663866	0.0103224	0.00984695	0.294517	-0.00704307	0.00602924	0.242749	0.00107162	0.009626	0.911359	0.00832665	0.00972383	0.391833	-0.00230719	0.00609748	0.705146	-0.00352262	0.00420265	0.401927	4.29425e-05
	rs397074	15	74599997	G	C	0.32537	C	0.991932	C	-0.0282418	0.00815526	0.000535062	-0.021626	0.0057048	0.000150272	-0.0236489	0.00708924	0.000851102	-0.0304924	0.00801874	0.00014348	-0.0219427	0.00628669	0.000482803	-0.0149511	0.00397844	0.000171328	0.00242589	0.00366644	0.508199	0.0141426	0.00899383	0.115853	-0.00438924	0.00549007	0.424011	0.00507602	0.00877409	0.562916	0.0122931	0.0088686	0.165717	-0.00130032	0.00555638	0.814968	-0.00294412	0.00383125	0.442223	-0.000182233
	rs4887133	15	74600249	T	C	0.32742	T	0.994002	T	-0.0294353	0.00815534	0.000307603	-0.0223523	0.00570636	8.97131e-05	-0.0252467	0.00709166	0.000371232	-0.0318769	0.00801876	7.04772e-05	-0.0226404	0.00628763	0.000317547	-0.0145076	0.00398054	0.000267877	0.00197689	0.00366825	0.589944	0.0145816	0.00899465	0.105	-0.004601	0.00549109	0.402088	0.00539881	0.00877238	0.538274	0.0131014	0.00886976	0.139667	-0.00150617	0.00555736	0.786374	-0.00254613	0.00383316	0.50654	-0.000821685
	rs751528	15	74611182	A	G	0.34132	G	0.990901	G	-0.0307184	0.00807018	0.000141342	-0.0199973	0.00566308	0.000414002	-0.0207621	0.00703387	0.00316193	-0.0345319	0.00793354	1.35009e-05	-0.0229558	0.00623272	0.000230635	-0.014725	0.00394717	0.000191174	0.0057235	0.00363758	0.115621	0.0094424	0.00893194	0.290454	-0.00598916	0.00545317	0.272081	0.00323298	0.00871861	0.71078	0.00805452	0.00880912	0.360548	-0.00202303	0.00551455	0.71373	-0.000915984	0.00380074	0.809555	0.000362971
	rs751527	15	74611189	T	C	0.365808	C	0.994827	C	-0.0294229	0.00794105	0.000211716	-0.0231892	0.00556726	3.1136e-05	-0.0214722	0.00691434	0.00190124	-0.0320197	0.0078043	4.09353e-05	-0.0255486	0.00613163	3.09554e-05	-0.0156337	0.00387631	5.50692e-05	0.00500532	0.00357244	0.161189	0.0116553	0.00878313	0.184518	-0.00488965	0.00536263	0.361876	0.00516925	0.00857874	0.546803	0.00943633	0.00865822	0.275782	-0.00109144	0.0054215	0.840451	-0.0011414	0.00373272	0.759771	0.000291764
	rs2959011	15	74611781	A	T	0.363807	T	0.997427	T	-0.0293094	0.00793227	0.000220403	-0.0230398	0.0055633	3.45644e-05	-0.0218513	0.00691016	0.00156708	-0.0320879	0.00779672	3.87384e-05	-0.0253837	0.00612613	3.42545e-05	-0.0153136	0.00387363	7.7127e-05	0.00494348	0.00357	0.166138	0.0118485	0.00877761	0.177075	-0.00523325	0.00535811	0.328723	0.00479753	0.00857204	0.575708	0.00974111	0.00865267	0.260265	-0.00133706	0.00541756	0.805063	-0.00133179	0.0037302	0.72107	0.000359799
	rs733434	15	74614271	A	G	0.345137	G	0.999345	G	-0.0298832	0.00801941	0.000194699	-0.0213344	0.00563096	0.000151534	-0.0215241	0.00699316	0.00208633	-0.0334306	0.00788195	2.22862e-05	-0.0235142	0.00619482	0.000147345	-0.0150277	0.0039237	0.000128214	0.00557294	0.00361595	0.123268	0.0113106	0.00887693	0.20262	-0.0060596	0.00542066	0.263626	0.0035626	0.0086605	0.680811	0.00978655	0.00875277	0.263532	-0.00177783	0.00548293	0.745751	-0.00174103	0.00377834	0.644949	0.000962965
	rs2415239	15	74615161	T	C	0.337933	C	0.99943	C	-0.0290508	0.00804525	0.000305714	-0.0219247	0.00564827	0.000103846	-0.022913	0.00701587	0.00109219	-0.0325882	0.0079063	3.77061e-05	-0.0228432	0.00621221	0.000236088	-0.0142147	0.00393444	0.000302912	0.00561892	0.00362577	0.121212	0.0139341	0.00889673	0.117316	-0.0053782	0.00543627	0.322511	0.00345707	0.00869517	0.690939	0.011741	0.00877434	0.180876	-0.00128749	0.0054974	0.814831	-0.00158194	0.00378851	0.676267	0.000721763
	rs12440952	15	74615292	A	G	0.364594	G	1	G	-0.0287558	0.00793302	0.000289744	-0.0228203	0.00556086	4.07032e-05	-0.021073	0.00690637	0.0022805	-0.0311135	0.00779624	6.60186e-05	-0.0250696	0.00612497	4.26435e-05	-0.0153299	0.00387064	7.48141e-05	0.00535361	0.00356722	0.133415	0.0121195	0.00877099	0.167054	-0.0054579	0.00535605	0.308199	0.00423365	0.00856492	0.621098	0.00993339	0.00864621	0.25062	-0.0013648	0.00541526	0.801019	-0.00117027	0.00372719	0.753536	0.000293114
	rs11072478	15	74615507	C	T	0.337935	T	0.999285	T	-0.0290133	0.00804582	0.000311555	-0.0218804	0.00564861	0.000107348	-0.0229072	0.00701645	0.00109647	-0.0325483	0.00790684	3.85867e-05	-0.0227946	0.00621252	0.000243604	-0.0141967	0.00393462	0.00030852	0.00559556	0.00362594	0.122783	0.0139694	0.00889712	0.116404	-0.00536133	0.00543661	0.324062	0.00349138	0.00869587	0.688056	0.0117797	0.0087747	0.179459	-0.00128364	0.00549765	0.815382	-0.00155112	0.00378868	0.68224	0.000693402
	rs201579961	15	74615872	AT	A	0.364425	A	0.999655	A	-0.0284117	0.00793315	0.000342436	-0.0229081	0.00556061	3.7982e-05	-0.0208486	0.00690649	0.00254033	-0.0307694	0.00779611	7.94159e-05	-0.0250746	0.00612478	4.24693e-05	-0.0151996	0.00387049	8.60417e-05	0.00513052	0.00356709	0.150354	0.0121081	0.00877317	0.16756	-0.00530982	0.00535561	0.32147	0.00446322	0.0085656	0.602328	0.00996136	0.00864809	0.249392	-0.00127223	0.00541524	0.814259	-0.00119936	0.00372706	0.747606	0.000210133
	rs68021814	15	74616094	T	C	0.345608	C	0.999796	C	-0.0296064	0.00801777	0.000222454	-0.0215462	0.00562843	0.000129257	-0.0217051	0.00699062	0.00190495	-0.033124	0.00787943	2.63268e-05	-0.023554	0.00619262	0.000142795	-0.014873	0.0039217	0.000149208	0.00545778	0.00361406	0.131007	0.0113122	0.00887607	0.202515	-0.00575431	0.00541898	0.288293	0.00312773	0.00865986	0.717972	0.00971673	0.00875158	0.266888	-0.00134113	0.00548081	0.806693	-0.0018056	0.00377633	0.632553	0.00084508
	rs2959008	15	74616577	A	G	0.345586	A	0.999773	A	-0.0296339	0.00801832	0.000219699	-0.0215337	0.00562851	0.000130455	-0.0216913	0.00699092	0.00191856	-0.0331735	0.00787992	2.56351e-05	-0.0236139	0.00619281	0.000137377	-0.0148613	0.00392175	0.00015105	0.005438	0.0036141	0.132413	0.011462	0.00887626	0.196609	-0.00570446	0.00541912	0.292503	0.00326231	0.00866029	0.706402	0.00987011	0.00875176	0.259422	-0.00126599	0.00548089	0.817329	-0.00175578	0.00377637	0.641976	0.000817222
	rs2930300	15	74616716	T	C	0.34563	T	0.999871	T	-0.0296728	0.00801769	0.000215293	-0.0215822	0.00562817	0.000125844	-0.0217037	0.00699033	0.00190542	-0.0332129	0.00787933	2.5039e-05	-0.0236628	0.00619247	0.000132943	-0.0148825	0.00392152	0.000147658	0.00545921	0.00361389	0.130889	0.011428	0.00887583	0.19792	-0.00572105	0.00541877	0.29107	0.00322241	0.00865959	0.709806	0.00983369	0.00875136	0.261162	-0.00126933	0.00548062	0.816846	-0.00178964	0.00377616	0.63555	0.000845938
	rs2930301	15	74617327	A	G	0.338359	A	0.999523	A	-0.0290633	0.00804548	0.000304005	-0.0220752	0.00564712	9.27277e-05	-0.022819	0.00701438	0.00114224	-0.0327345	0.00790583	3.4754e-05	-0.0231001	0.00621145	0.00020025	-0.0143804	0.00393351	0.000256425	0.00551975	0.00362492	0.127831	0.0142472	0.00889747	0.109333	-0.00491645	0.00543507	0.365691	0.00377844	0.00869501	0.663891	0.0120379	0.00877504	0.170128	-0.000750805	0.00549627	0.891345	-0.00147499	0.00378762	0.696964	0.000631947
	rs200975846	15	74617594	TG	T	0.346096	TG	0.99975	TG	-0.0295299	0.00801774	0.000230936	-0.0216837	0.00562773	0.000116785	-0.0215104	0.00698919	0.00208778	-0.0330812	0.0078791	2.6944e-05	-0.023767	0.0061921	0.000124043	-0.0149956	0.00392105	0.000131165	0.00545027	0.00361347	0.131475	0.0118784	0.00887585	0.180818	-0.00539006	0.00541806	0.319821	0.00364404	0.00865842	0.673856	0.0102534	0.00875113	0.241342	-0.000964822	0.00548009	0.860248	-0.00170998	0.00377571	0.65063	0.000835265
	rs1484216	15	74617649	A	G	0.346007	A	0.999963	A	-0.0295646	0.00801702	0.000226749	-0.0216466	0.0056275	0.000119892	-0.0215679	0.006989	0.00203029	-0.0331763	0.00787859	2.55151e-05	-0.0237469	0.00619177	0.000125588	-0.0149349	0.00392094	0.000139592	0.00545544	0.00361336	0.131098	0.0116638	0.00887532	0.188799	-0.00542083	0.00541789	0.317051	0.00354449	0.00865867	0.682281	0.0100519	0.00875089	0.250703	-0.00099266	0.00547981	0.856251	-0.00169993	0.0037756	0.652538	0.000835104
	rs2959007	15	74617806	C	T	0.346004	C	0.999978	C	-0.0295672	0.00801699	0.000226445	-0.0216466	0.00562748	0.000119883	-0.0215656	0.00698897	0.00203247	-0.0331782	0.00787856	2.54859e-05	-0.0237485	0.00619175	0.000125448	-0.0149324	0.00392091	0.000139938	0.0054542	0.00361333	0.131182	0.0116637	0.00887532	0.188803	-0.00541919	0.00541787	0.317196	0.00354519	0.00865866	0.682221	0.0100519	0.00875089	0.250703	-0.000991903	0.00547978	0.856359	-0.00169925	0.00377557	0.652666	0.000832017
	rs2930302	15	74617839	T	C	0.346004	T	0.999978	T	-0.0295672	0.00801699	0.000226445	-0.0216466	0.00562748	0.000119883	-0.0215656	0.00698897	0.00203247	-0.0331782	0.00787856	2.54859e-05	-0.0237485	0.00619175	0.000125448	-0.0149324	0.00392091	0.000139938	0.0054542	0.00361333	0.131182	0.0116637	0.00887532	0.188803	-0.00541919	0.00541787	0.317196	0.00354519	0.00865866	0.682221	0.0100519	0.00875089	0.250703	-0.000991903	0.00547978	0.856359	-0.00169925	0.00377557	0.652666	0.000832017
	rs2959006	15	74617955	A	G	0.346004	A	0.999978	A	-0.0295672	0.00801699	0.000226445	-0.0216466	0.00562748	0.000119883	-0.0215656	0.00698897	0.00203247	-0.0331782	0.00787856	2.54859e-05	-0.0237485	0.00619175	0.000125448	-0.0149324	0.00392091	0.000139938	0.0054542	0.00361333	0.131182	0.0116637	0.00887532	0.188803	-0.00541919	0.00541787	0.317196	0.00354519	0.00865866	0.682221	0.0100519	0.00875089	0.250703	-0.000991903	0.00547978	0.856359	-0.00169925	0.00377557	0.652666	0.000832017
	rs2959005	15	74618128	C	T	0.346049	C	1	C	-0.0297198	0.00801686	0.00021006	-0.0219127	0.00562728	9.87007e-05	-0.0217074	0.00698829	0.00189619	-0.0331921	0.0078779	2.52483e-05	-0.023933	0.00619148	0.000111006	-0.015097	0.0039207	0.000117891	0.00546646	0.00361315	0.130299	0.0120844	0.00887482	0.173324	-0.00527109	0.00541756	0.330574	0.00374954	0.00865586	0.664888	0.0105616	0.00874915	0.227384	-0.00084012	0.00547984	0.878153	-0.00170988	0.00377539	0.650619	0.000816027
	rs2930304	15	74618846	T	G	0.305131	T	0.998646	T	-0.0299321	0.00828126	0.000301599	-0.0234763	0.00581162	5.36143e-05	-0.0240828	0.00720987	0.000837806	-0.0334143	0.00813532	4.01486e-05	-0.0249605	0.00640091	9.65019e-05	-0.0144699	0.00404435	0.000346636	0.00368471	0.00372771	0.322928	0.0108633	0.00915202	0.235248	-0.00365389	0.00559039	0.51337	0.00630436	0.00892065	0.47975	0.00862647	0.00902575	0.339202	-0.00122762	0.00565548	0.828157	-0.00416465	0.00389486	0.284951	0.00124962
	rs1843091	15	74619537	T	C	0.294117	T	0.998452	T	-0.0301941	0.00835406	0.000301757	-0.0231918	0.0058537	7.44324e-05	-0.0234227	0.00726606	0.00126709	-0.0334565	0.00820687	4.58229e-05	-0.0250481	0.00645267	0.000103801	-0.0144141	0.00407487	0.000404372	0.00294794	0.00375552	0.432478	0.00957836	0.00920525	0.298104	-0.00362708	0.00563328	0.519663	0.00541355	0.00898051	0.54664	0.00643666	0.00908372	0.478584	-0.00127123	0.00569825	0.823465	-0.00498171	0.00392416	0.204266	0.001362
	rs4887135	15	74619663	G	A	0.405401	G	0.999074	G	-0.0293771	0.0077694	0.00015649	-0.0194513	0.00544892	0.000357581	-0.0186511	0.00676597	0.00584321	-0.0300308	0.00763497	8.39936e-05	-0.0234566	0.00600318	9.3424e-05	-0.0140859	0.00378998	0.000202002	0.00428232	0.00349291	0.2202	0.0135597	0.00859994	0.114873	-0.00787393	0.00524563	0.133348	0.0034552	0.00840063	0.680854	0.0119877	0.00847849	0.157405	-0.00393049	0.00530173	0.458478	-0.00158975	0.00364978	0.663147	-0.000486209
	rs2930305	15	74620146	T	C	0.302124	T	0.998541	T	-0.0304157	0.00831551	0.000255017	-0.0225368	0.00582664	0.000109883	-0.0218125	0.00723056	0.00255706	-0.0336562	0.0081703	3.81115e-05	-0.0253589	0.00642513	7.92919e-05	-0.0148004	0.00405751	0.000264755	0.00289163	0.00373947	0.439362	0.00659884	0.00917188	0.471863	-0.00448337	0.00560897	0.424107	0.00527948	0.00892772	0.554286	0.00431304	0.00904785	0.633585	-0.0018964	0.00567456	0.738235	-0.00520494	0.00390754	0.182854	0.0016611
	rs2930306	15	74620739	C	T	0.294847	C	0.998568	C	-0.0302409	0.00835328	0.000294925	-0.0232351	0.00585317	7.2051e-05	-0.023446	0.00726535	0.0012516	-0.0335102	0.00820614	4.44834e-05	-0.0250898	0.00645208	0.000100931	-0.0144636	0.00407461	0.000385841	0.0030358	0.00375528	0.418857	0.00956096	0.00920451	0.298943	-0.00361173	0.00563275	0.521393	0.00543874	0.00897975	0.544741	0.0064191	0.00908303	0.479752	-0.00124983	0.00569778	0.826374	-0.00507217	0.00392391	0.196141	0.00146033
	rs2959004	15	74621541	T	A	0.305213	T	0.998842	T	-0.029937	0.0082804	0.000300478	-0.0234705	0.00581105	5.37531e-05	-0.0240508	0.0072091	0.000850233	-0.03342	0.00813452	3.99571e-05	-0.0249559	0.00640026	9.66291e-05	-0.014542	0.00404399	0.000323316	0.00375342	0.00372737	0.313943	0.0107481	0.00915135	0.240215	-0.00368856	0.00558981	0.509338	0.0062331	0.00891989	0.484692	0.00851203	0.00902513	0.345615	-0.00125141	0.00565498	0.824864	-0.00424627	0.00389451	0.275573	0.00129875
	rs2277601	15	74622365	C	T	0.313717	C	0.999329	C	-0.0305044	0.0082444	0.00021606	-0.0231996	0.00578525	6.07519e-05	-0.0230263	0.00717679	0.00133568	-0.0339447	0.00810044	2.79267e-05	-0.0256715	0.00637369	5.63963e-05	-0.0150055	0.0040275	0.000194808	0.00344238	0.0037122	0.353765	0.00775491	0.00912103	0.39521	-0.00425213	0.00556713	0.444994	0.00571779	0.00887347	0.519342	0.00617156	0.00899238	0.492525	-0.00150034	0.00563253	0.789955	-0.00439976	0.00387874	0.25666	0.00139414
	rs2277602	15	74622457	A	C	0.31302	A	0.999807	A	-0.0303731	0.00824333	0.000229588	-0.0232279	0.00578408	5.93035e-05	-0.023039	0.00717563	0.00132512	-0.0338185	0.00809933	2.9832e-05	-0.0256523	0.00637241	5.6925e-05	-0.0150164	0.00402679	0.000192232	0.00340607	0.00371154	0.358779	0.0076028	0.00911843	0.404412	-0.00428498	0.00556604	0.441395	0.00565035	0.00887092	0.524161	0.00604689	0.00898988	0.501187	-0.00151747	0.00563144	0.787574	-0.00432978	0.00387806	0.264218	0.00131003
	rs1564782	15	74622678	G	A	0.315936	G	1	G	-0.03042	0.0082421	0.000224023	-0.0232177	0.0057835	5.9646e-05	-0.0229094	0.00717515	0.00140975	-0.0336895	0.00809766	3.1868e-05	-0.0257705	0.00637172	5.25077e-05	-0.0151459	0.00402592	0.000168574	0.00324817	0.00371074	0.38139	0.00713905	0.00911725	0.43362	-0.00485891	0.00556548	0.382642	0.00525987	0.00887093	0.553231	0.00557077	0.00898874	0.535428	-0.00209806	0.00563035	0.709421	-0.00423413	0.00387722	0.274813	0.00107126
	rs2277605	15	74623272	G	A	0.315703	G	0.999633	G	-0.0303253	0.00824494	0.000235525	-0.0232288	0.00578554	5.95162e-05	-0.0228846	0.0071781	0.0014332	-0.0335874	0.00810034	3.38775e-05	-0.0257046	0.00637308	5.50736e-05	-0.0153427	0.00402703	0.000139074	0.00345647	0.00371175	0.35174	0.00702731	0.0091192	0.440948	-0.00450869	0.00556719	0.418018	0.00528814	0.00887515	0.55129	0.00549227	0.00899064	0.54128	-0.00179026	0.00563195	0.750581	-0.00435984	0.0038783	0.260946	0.00122401
	rs2277606	15	74623302	T	C	0.308634	T	0.999533	T	-0.0301694	0.00827721	0.000268079	-0.0236611	0.00580857	4.63696e-05	-0.0246431	0.00720682	0.000628231	-0.0336971	0.00813075	3.41762e-05	-0.0252295	0.00639722	8.02992e-05	-0.0145239	0.00404246	0.000327221	0.00353464	0.00372596	0.3428	0.0101395	0.00914565	0.267585	-0.00361403	0.00558738	0.517751	0.00583052	0.00891602	0.513159	0.0079322	0.0090199	0.379188	-0.00107745	0.00565194	0.848813	-0.00431843	0.00389303	0.267315	0.00120143
	rs2279356	15	74627222	G	T	0.316066	G	0.998923	G	-0.0301939	0.00824732	0.0002517	-0.023337	0.00578583	5.50218e-05	-0.0227507	0.00717725	0.0015265	-0.0333458	0.00810208	3.87156e-05	-0.0256565	0.0063747	5.71173e-05	-0.0153765	0.00402769	0.000134765	0.00346398	0.00371239	0.350777	0.0073495	0.00912076	0.420367	-0.0046922	0.00556785	0.399382	0.00522125	0.00887333	0.556255	0.00577587	0.00899158	0.520643	-0.00190548	0.00563309	0.735164	-0.00441282	0.00387894	0.255276	0.00122966
	rs11635047	15	74627672	G	A	0.41032	G	0.994558	G	-0.0287772	0.00777046	0.000213187	-0.0202736	0.00545	0.000199443	-0.0182718	0.00676164	0.00688987	-0.0293419	0.00763488	0.000121754	-0.0240245	0.00600558	6.33314e-05	-0.0143353	0.00379117	0.00015613	0.00448625	0.00349417	0.199171	0.0131588	0.0085981	0.125925	-0.00827308	0.005246	0.114794	0.00312695	0.0083972	0.709613	0.0113186	0.00847679	0.18181	-0.00402358	0.00530268	0.447985	-0.00173218	0.00365096	0.635183	-0.000360232
	rs900802	15	74628242	C	T	0.314614	C	0.991214	C	-0.0286398	0.0082338	0.000505444	-0.0220367	0.00577897	0.000137267	-0.0205198	0.00716783	0.00420191	-0.0310699	0.00808587	0.000122073	-0.0246757	0.00636332	0.000105532	-0.0144336	0.00402333	0.000334025	0.00374835	0.00370876	0.312174	0.00786523	0.00910075	0.387465	-0.00345619	0.00556015	0.534207	0.00729799	0.00887314	0.410811	0.0066531	0.00897319	0.458433	-0.00172257	0.00562411	0.75939	-0.00374649	0.00387464	0.333584	0.00144086
	rs2959003	15	74628891	A	G	0.328813	A	0.995827	A	-0.0279033	0.00815138	0.000620031	-0.0250926	0.00570869	1.10682e-05	-0.021937	0.00708559	0.00196294	-0.0298291	0.00801104	0.000196886	-0.026807	0.00629648	2.07116e-05	-0.0163143	0.00397115	3.98977e-05	0.00383623	0.00366063	0.294654	0.00938737	0.00900472	0.297193	-0.00477915	0.00549484	0.384438	0.00553163	0.00876727	0.528084	0.00699238	0.00887797	0.430933	-0.00188616	0.0055595	0.734408	-0.00447694	0.00382482	0.241804	0.00111323
	rs2959002	15	74628974	A	G	0.293213	A	0.99538	A	-0.0292871	0.00837604	0.000472183	-0.023946	0.00586661	4.47499e-05	-0.0230988	0.00728587	0.00152376	-0.031805	0.00823046	0.000111672	-0.0249119	0.00646784	0.000117459	-0.0155121	0.00408448	0.000146043	0.00357567	0.00376445	0.34219	0.00966563	0.0092199	0.294491	-0.00544454	0.0056464	0.334924	0.00279207	0.00899845	0.756348	0.00621042	0.00909908	0.494909	-0.0023363	0.00571208	0.682534	-0.00570367	0.00393364	0.147069	0.00158201
	rs900798	15	74629070	T	G	0.327231	T	0.995397	T	-0.0277867	0.00816802	0.000670287	-0.0242926	0.00572219	2.1857e-05	-0.021639	0.00710322	0.00231792	-0.0297907	0.00803013	0.00020779	-0.0266777	0.00631182	2.37622e-05	-0.0161334	0.0039799	5.04394e-05	0.00354055	0.00366875	0.334519	0.00969466	0.00902764	0.282885	-0.00489716	0.00550921	0.374058	0.00472633	0.00879072	0.590824	0.00746746	0.00890198	0.40156	-0.0018569	0.00557357	0.739013	-0.00437925	0.00383332	0.253283	0.000520696
	rs77096384	15	74629723	C	T	0.0605158	T	0.88778	T	0.0275616	0.0167087	0.0990518	0.0705461	0.0114983	8.54581e-10	0.0517829	0.0143708	0.000314551	0.0387431	0.0163601	0.0178845	0.0648209	0.0127469	3.6847e-07	0.0287969	0.0079502	0.00029226	0.00529073	0.0073258	0.470169	-0.0288052	0.0179173	0.10792	0.0173724	0.0110167	0.11482	-0.0095932	0.0175727	0.585128	-0.0298905	0.01764	0.0901896	0.0146701	0.0111137	0.186841	0.00568549	0.00765807	0.457836	0.000332401
	rs2279357	15	74630623	T	C	0.29207	T	0.996523	T	-0.0297044	0.00837725	0.000392089	-0.0238807	0.00586614	4.68792e-05	-0.023905	0.00728726	0.00103762	-0.0322359	0.00823256	9.03823e-05	-0.0249231	0.0064676	0.000116562	-0.0149527	0.00408295	0.000250145	0.00305618	0.00376304	0.416704	0.010164	0.00921835	0.270221	-0.00586925	0.00564737	0.298674	0.0034162	0.00899703	0.704169	0.0067294	0.00909778	0.459505	-0.00280762	0.00571232	0.623072	-0.00553718	0.00393215	0.15908	0.0013057
	rs12917295	15	74632284	C	G	0.402684	C	0.997568	C	-0.0298137	0.00777572	0.00012629	-0.0203788	0.00545121	0.000185359	-0.0194671	0.00676975	0.00403495	-0.0300377	0.00764248	8.50331e-05	-0.0237965	0.00600811	7.48184e-05	-0.0139315	0.0037921	0.000239051	0.00437839	0.00349491	0.210284	0.0132256	0.00860373	0.124259	-0.00892349	0.00525027	0.0892058	0.00280062	0.00840372	0.738942	0.0115262	0.00848261	0.174223	-0.00505441	0.00530603	0.340806	-0.00203904	0.0036518	0.576595	-0.000418161
	rs7173655	15	74632362	C	T	0.332021	C	0.997308	C	-0.0284077	0.00814802	0.000490323	-0.0250072	0.00570658	1.17682e-05	-0.0220398	0.00708297	0.00186176	-0.0298941	0.00800818	0.000189644	-0.0267779	0.00629502	2.10516e-05	-0.0158019	0.0039697	6.87706e-05	0.00341168	0.00365929	0.351165	0.00963395	0.00900048	0.284459	-0.0053407	0.00549487	0.331083	0.00593074	0.00876876	0.498826	0.00740811	0.00887476	0.403873	-0.00238476	0.00555807	0.667879	-0.00417255	0.00382342	0.275137	0.000640745
	rs11638442	15	74634899	C	G	0.402272	C	0.997471	C	-0.0297162	0.00777597	0.000132946	-0.0204202	0.0054518	0.000180129	-0.0194688	0.00676965	0.0040311	-0.0299373	0.0076427	8.98428e-05	-0.0237568	0.00600881	7.70615e-05	-0.0138811	0.00379239	0.000252081	0.00431867	0.00349517	0.216606	0.0132719	0.00860445	0.122979	-0.00897688	0.00525065	0.087331	0.00279389	0.00840418	0.73956	0.0115772	0.00848328	0.172359	-0.00511337	0.00530655	0.335252	-0.00209885	0.00365208	0.565495	-0.00037656
	rs11632698	15	74637867	A	G	0.402657	A	0.997611	A	-0.029789	0.00777531	0.000127821	-0.0203515	0.00545076	0.000188853	-0.0195294	0.00676917	0.00391568	-0.0300289	0.00764206	8.53655e-05	-0.023739	0.00600768	7.77834e-05	-0.0139239	0.00379174	0.000240609	0.00436806	0.00349458	0.211319	0.0133506	0.00860303	0.120713	-0.00903295	0.0052498	0.0853225	0.00265911	0.00840256	0.751653	0.0116361	0.00848195	0.170117	-0.00510388	0.00530565	0.336067	-0.00206324	0.00365146	0.572043	-0.000461299
	rs12916123	15	74638965	A	C	0.294468	A	0.996721	A	-0.0296998	0.00837555	0.000391837	-0.0237741	0.0058638	5.03239e-05	-0.0235168	0.00728503	0.00124722	-0.0320849	0.00823113	9.72305e-05	-0.024826	0.00646587	0.000123407	-0.014675	0.00408217	0.000324647	0.00283898	0.00376232	0.450501	0.011239	0.00921613	0.222669	-0.00573751	0.00564561	0.3095	0.00342758	0.00899786	0.703256	0.00789897	0.00909587	0.385177	-0.00242721	0.00570989	0.670773	-0.00537725	0.00393139	0.171386	0.00114788
	rs6495096	15	74640647	G	C	0.294558	G	0.996557	G	-0.0297021	0.0083756	0.000391458	-0.0237518	0.00586377	5.11454e-05	-0.0235181	0.00728506	0.00124648	-0.032087	0.00823116	9.71355e-05	-0.0248079	0.00646585	0.000124814	-0.0146516	0.00408216	0.000331855	0.00279204	0.00376231	0.458024	0.0112272	0.00921604	0.223151	-0.00576584	0.00564558	0.307115	0.00341687	0.00899781	0.704138	0.00788584	0.00909578	0.385963	-0.00245571	0.00570986	0.667136	-0.00535841	0.00393139	0.172891	0.00113879
	rs1843090	15	74643034	A	G	0.294577	A	0.996591	A	-0.0297159	0.00837729	0.000390078	-0.0238084	0.00586335	4.9016e-05	-0.0234877	0.00728536	0.0012654	-0.0321565	0.00823265	9.4081e-05	-0.0249014	0.00646584	0.000117665	-0.014692	0.00408193	0.000319231	0.00291494	0.00376202	0.438439	0.0111638	0.00921856	0.225905	-0.00574616	0.00564549	0.308761	0.00360584	0.0089976	0.688603	0.0078238	0.00909816	0.389835	-0.00251965	0.00570987	0.659012	-0.00553669	0.00393118	0.159014	0.00120134
	rs7180256	15	74647202	T	C	0.287848	T	0.994347	T	-0.0301871	0.00842039	0.000337736	-0.0243844	0.005903	3.6187e-05	-0.0233595	0.00732439	0.00142749	-0.0324039	0.00827352	9.00368e-05	-0.0254689	0.00650995	9.1533e-05	-0.0142668	0.00410843	0.000515681	0.0031252	0.00378635	0.409154	0.00860393	0.00927475	0.353587	-0.00666044	0.00568127	0.24106	0.00258948	0.00905163	0.77482	0.00545797	0.00915292	0.550974	-0.00330246	0.00574661	0.56551	-0.00611431	0.0039566	0.122265	0.00151474
	rs12916765	15	74653640	C	G	0.333759	C	0.996475	C	-0.026952	0.00813716	0.000926962	-0.022772	0.00569772	6.43028e-05	-0.019921	0.0070724	0.0048541	-0.0282954	0.00799618	0.00040292	-0.0245171	0.00628533	9.60358e-05	-0.0162636	0.00396261	4.05855e-05	0.0033063	0.00365279	0.365392	0.00897261	0.0089806	0.317752	-0.00585093	0.00548639	0.286226	0.00402181	0.00874936	0.645757	0.00645862	0.00885604	0.465831	-0.00286647	0.00554918	0.605467	-0.00533409	0.00381642	0.162215	0.00067041
	rs7174179	15	74655583	A	G	0.29449	A	0.996604	A	-0.0297743	0.00837851	0.000380647	-0.0238522	0.00586434	4.76109e-05	-0.0235129	0.00728539	0.00125027	-0.0321163	0.00823376	9.6204e-05	-0.0249718	0.00646764	0.000113037	-0.0147901	0.00408234	0.000291389	0.00306367	0.0037624	0.415482	0.0111415	0.00921938	0.226871	-0.00571337	0.00564619	0.311591	0.00358567	0.00899706	0.690237	0.00782231	0.00909904	0.389972	-0.00248391	0.00571133	0.663629	-0.00569794	0.00393155	0.14726	0.00130012
	rs12913682	15	74656608	A	G	0.292029	A	0.996586	A	-0.0297021	0.00838131	0.000395066	-0.0237905	0.00586641	5.01104e-05	-0.0236979	0.00728745	0.00114747	-0.0321461	0.00823616	9.52264e-05	-0.0248778	0.00646993	0.000120624	-0.0148958	0.00408332	0.000264436	0.00327711	0.0037633	0.38386	0.0106054	0.00922083	0.250092	-0.00573791	0.00564793	0.309665	0.00343746	0.00899717	0.70242	0.00712998	0.00910022	0.433344	-0.00259998	0.00571322	0.649052	-0.0056393	0.00393249	0.151567	0.00136139
	15:74657652_CA_C	15	74657652	CA	C	0.304514	CA	0.948355	CA	-0.0319199	0.00850735	0.00017581	-0.0251314	0.0059632	2.50757e-05	-0.0227412	0.00739583	0.00210743	-0.0333256	0.00835935	6.72008e-05	-0.026887	0.00657965	4.38784e-05	-0.0165542	0.00415393	6.74627e-05	0.00280599	0.00382817	0.463569	0.00525363	0.00937359	0.575163	-0.00899616	0.00574343	0.117274	0.00224431	0.00913379	0.805904	0.0023353	0.00925579	0.800806	-0.0056879	0.00581199	0.327757	-0.00615565	0.00400019	0.123846	0.00318973
	rs4077581	15	74665514	C	T	0.305885	C	0.999817	C	-0.0307744	0.00828928	0.000205636	-0.0241577	0.00580457	3.161e-05	-0.0250351	0.00720737	0.000514225	-0.0334218	0.00814422	4.07732e-05	-0.0252782	0.00639965	7.8271e-05	-0.0150948	0.00404137	0.000187748	0.00397932	0.00372483	0.285378	0.0117623	0.00913751	0.19802	-0.00464629	0.00558445	0.405409	0.00528535	0.00890631	0.552893	0.00915634	0.00901261	0.309664	-0.00193489	0.00565143	0.732073	-0.0044978	0.0038921	0.247838	0.00145699
	rs4077582	15	74665622	C	T	0.306529	C	1	C	-0.0311223	0.00827712	0.000170278	-0.0241126	0.00579511	3.17461e-05	-0.0246832	0.00719549	0.000603405	-0.0338386	0.00813316	3.18458e-05	-0.0254737	0.00639044	6.72255e-05	-0.0148132	0.00403434	0.000240965	0.00387677	0.00371834	0.297133	0.0119501	0.0091254	0.190365	-0.00468337	0.00557612	0.400969	0.00560626	0.00889307	0.528433	0.00928169	0.00900121	0.302476	-0.00197251	0.00564365	0.726707	-0.00438757	0.00388531	0.258786	0.00138471
	rs12900028	15	74666027	G	C	0.413549	G	0.998181	G	-0.0310507	0.00773831	6.02326e-05	-0.0227621	0.00542172	2.6925e-05	-0.0222281	0.00673506	0.000966535	-0.0315934	0.0076051	3.27395e-05	-0.0257206	0.00597506	1.6754e-05	-0.0141304	0.00377296	0.000180352	0.00363714	0.00347716	0.295559	0.0119444	0.00855126	0.162487	-0.00858121	0.00521749	0.100036	-0.000812785	0.00834502	0.922411	0.0105542	0.00842978	0.210578	-0.0039885	0.00527514	0.449596	-0.00142629	0.00363316	0.694633	-0.00025426
	rs8031424	15	74666720	G	C	0.307833	G	0.992167	G	-0.0307549	0.00830318	0.000212701	-0.0235789	0.00581313	4.99458e-05	-0.024723	0.00721839	0.000615441	-0.0330771	0.00815629	5.01886e-05	-0.0245511	0.00640684	0.00012724	-0.0149834	0.004049	0.000215239	0.00444882	0.00373175	0.233203	0.010425	0.00915742	0.254957	-0.00515117	0.00559315	0.357065	0.00494081	0.00892036	0.579666	0.00782378	0.00903123	0.386333	-0.00250238	0.00566011	0.658412	-0.00463125	0.00389943	0.234964	0.00168755
	rs8032336	15	74666736	T	A	0.337791	T	0.98828	T	-0.0288834	0.00811412	0.000372055	-0.026076	0.00567099	4.27083e-06	-0.0243393	0.00704037	0.000546625	-0.0304562	0.00797597	0.000134572	-0.027493	0.00625761	1.11738e-05	-0.0154482	0.00394849	9.14174e-05	0.00334931	0.0036395	0.357435	0.00777371	0.00895658	0.38544	-0.00554335	0.00545862	0.30986	0.00135484	0.00870945	0.876381	0.00567974	0.00883115	0.520134	-0.00183965	0.00552461	0.739142	-0.00391453	0.0038029	0.303315	0.000662273
	rs8031121	15	74666737	C	G	0.337598	C	0.987299	C	-0.02903	0.00811991	0.000350694	-0.0260848	0.0056738	4.28551e-06	-0.0244857	0.00704472	0.000509993	-0.0309222	0.00798289	0.000107517	-0.0276376	0.0062619	1.0186e-05	-0.0154316	0.00395116	9.40442e-05	0.00326107	0.00364202	0.370575	0.00814558	0.00896246	0.363436	-0.00563018	0.00546209	0.30265	0.00180364	0.0087156	0.836055	0.00603654	0.00883705	0.494553	-0.00170557	0.00552791	0.757673	-0.00395353	0.00380552	0.298856	0.00098961
	rs35807116	15	74667953	C	T	0.416344	C	0.997537	C	-0.0298234	0.00773577	0.000115899	-0.0210136	0.00541705	0.00010492	-0.0208743	0.00673013	0.0019261	-0.0303628	0.0076014	6.50414e-05	-0.0238637	0.00597065	6.42837e-05	-0.0145276	0.00376906	0.000116057	0.00329569	0.00347369	0.342745	0.0111552	0.00854449	0.191723	-0.00946708	0.00521371	0.0694045	-0.002652	0.00833883	0.750465	0.00958035	0.00842207	0.255329	-0.00479694	0.00527074	0.362769	-0.00243058	0.00362936	0.50305	-0.000317987
	rs12917557	15	74669671	G	T	0.414613	G	0.996797	G	-0.0296931	0.00773964	0.000125115	-0.0210763	0.00541923	0.000100688	-0.0206065	0.0067321	0.002208	-0.0302519	0.00760498	6.97096e-05	-0.0240734	0.00597375	5.58868e-05	-0.0145778	0.00377073	0.000110671	0.00337534	0.00347523	0.331423	0.0111092	0.00854732	0.193708	-0.00919764	0.00521628	0.0778615	-0.00220088	0.00834025	0.791869	0.00960448	0.00842481	0.254288	-0.00453613	0.00527347	0.389693	-0.00240847	0.003631	0.507135	-0.000383001
	rs8039847	15	74671937	C	G	0.339374	C	0.990878	C	-0.0301288	0.00812625	0.000209708	-0.0282487	0.00568617	6.78277e-07	-0.0253071	0.0070617	0.000339164	-0.0317459	0.00798716	7.06805e-05	-0.0299219	0.0062722	1.8421e-06	-0.0162493	0.00395417	3.96916e-05	0.00264087	0.00364477	0.468721	0.00692049	0.00897508	0.440668	-0.00505115	0.00547177	0.355943	0.00230639	0.00873738	0.791807	0.00498844	0.00884988	0.572982	-0.00145624	0.00553585	0.792508	-0.00369503	0.0038083	0.33192	0.000918127
	rs8025655	15	74711769	C	G	0.375928	C	0.990715	C	-0.0333922	0.00791208	2.4474e-05	-0.0377657	0.00553165	8.7341e-12	-0.0311009	0.00686878	5.97669e-06	-0.0337545	0.0077723	1.41116e-05	-0.0347352	0.00610463	1.27724e-08	-0.0211492	0.00385551	4.1319e-08	0.00247391	0.00355394	0.486366	0.0059567	0.00869864	0.493486	-0.0166119	0.00533224	0.0018378	-0.00734432	0.0085347	0.389508	0.00856225	0.00857758	0.318186	-0.00953219	0.00537618	0.0762257	-0.00336737	0.00371325	0.364486	-0.00128323
	rs28362906	15	74711790	G	A	0.0579462	A	1	A	0.021885	0.0159811	0.170878	0.0619408	0.0110436	2.04594e-08	0.05031	0.0137417	0.000251472	0.0373235	0.0156365	0.0169956	0.0574319	0.012244	2.73075e-06	0.0274677	0.00763061	0.00031874	0.00539894	0.00703457	0.442794	-0.0304714	0.017164	0.0758601	0.0155899	0.0105741	0.140394	-0.00168381	0.016719	0.919779	-0.0313552	0.0169033	0.0636127	0.0108422	0.0106905	0.310497	0.00561552	0.00735216	0.444993	0.00301459
	rs11852686	15	74715205	T	C	0.480349	C	0.997525	C	0.0424289	0.00758193	2.21629e-08	0.039969	0.00530456	4.95113e-14	0.0354299	0.00658526	7.48547e-08	0.041271	0.00745317	3.09943e-08	0.0402615	0.00585579	6.2455e-12	0.0184665	0.00369	5.60896e-07	-0.00286983	0.00340089	0.398757	-0.00666991	0.00836073	0.425014	0.0213659	0.00510675	2.86925e-05	0.0051773	0.00815036	0.525289	-0.00696818	0.00823534	0.397488	0.0155495	0.00515633	0.00256557	0.00548548	0.00355391	0.12271	0.000263081
	rs11856835	15	74716174	G	A	0.481353	A	1	A	0.0420583	0.00757877	2.89472e-08	0.0393783	0.00530185	1.122e-13	0.0353954	0.00658409	7.6656e-08	0.0408534	0.00744985	4.20114e-08	0.0398249	0.00585204	1.01899e-11	0.0181634	0.00368763	8.42482e-07	-0.00256005	0.00339868	0.451302	-0.00623284	0.008348	0.455297	0.0216899	0.00510345	2.13993e-05	0.0053701	0.00814201	0.509546	-0.00657086	0.0082242	0.424318	0.0157092	0.00515342	0.00230221	0.00542207	0.0035516	0.126849	0.000478833
	rs8036030	15	74716609	A	G	0.391968	A	1	A	-0.031801	0.00779399	4.51397e-05	-0.0359922	0.00545388	4.16055e-11	-0.0293697	0.00677382	1.45629e-05	-0.0325151	0.0076562	2.17492e-05	-0.0330485	0.00601602	3.96024e-08	-0.0210488	0.00379955	3.03375e-08	0.00183815	0.00350225	0.599689	0.00288509	0.00857332	0.736482	-0.0167524	0.00525729	0.00144065	-0.00799345	0.0084258	0.342789	0.00557672	0.00845266	0.509415	-0.0101224	0.00529782	0.0560505	-0.0040665	0.00365952	0.26648	-0.00181494
	rs8036474	15	74716690	G	T	0.438466	G	0.999707	G	-0.0325599	0.00764294	2.05076e-05	-0.0334139	0.00534933	4.22666e-10	-0.0297406	0.00664559	7.65486e-06	-0.032903	0.00751077	1.18711e-05	-0.0311765	0.00590129	1.27587e-07	-0.0178775	0.00372621	1.60623e-06	0.000742489	0.0034344	0.828839	0.00580198	0.00841061	0.490302	-0.0192849	0.00515088	0.00018125	-0.0107538	0.00824118	0.191946	0.00692424	0.00828741	0.403437	-0.012699	0.0051957	0.0145222	-0.0037495	0.00358847	0.296083	-0.00292899
	rs11852760	15	74718699	A	G	0.443781	A	0.99678	A	-0.0389018	0.00766147	3.8507e-07	-0.0391536	0.00535116	2.56755e-13	-0.0305805	0.00664975	4.26436e-06	-0.0377016	0.00752938	5.55609e-07	-0.0401853	0.00590617	1.02862e-11	-0.0190494	0.00372256	3.10412e-07	0.00337164	0.00343064	0.325707	0.00332883	0.00841076	0.692269	-0.018194	0.00515656	0.000418453	-0.00382452	0.00823277	0.642259	0.00396034	0.00829312	0.632978	-0.0126415	0.00520413	0.0151376	-0.00581826	0.00358478	0.104582	-0.000107008
	rs12903353	15	74721270	C	G	0.480606	G	0.996035	G	0.0416458	0.00758891	4.11186e-08	0.03857	0.00530849	3.75179e-13	0.0343917	0.00659119	1.81994e-07	0.040713	0.00746017	4.8751e-08	0.0390774	0.00585972	2.60393e-11	0.0179799	0.00369365	1.1299e-06	-0.00232548	0.00340423	0.494536	-0.00498398	0.00836456	0.551284	0.0227571	0.00511131	8.50775e-06	0.00748238	0.00815171	0.358685	-0.00510137	0.00823949	0.535832	0.0168077	0.00516183	0.00112985	0.00544685	0.00355733	0.125732	0.000906261
	rs2017998	15	74721905	G	C	0.389307	G	0.994392	G	-0.0304747	0.00781616	9.68745e-05	-0.0347987	0.00546685	1.96049e-10	-0.0284212	0.00678889	2.84031e-05	-0.0317002	0.00767823	3.66118e-05	-0.0320618	0.00603166	1.06743e-07	-0.0201035	0.00380819	1.30095e-07	0.00146044	0.0035102	0.677369	0.00143993	0.00860061	0.867039	-0.0174749	0.00527051	0.00091492	-0.00966067	0.00844377	0.252586	0.00413617	0.00847908	0.625689	-0.0109243	0.00531215	0.0397403	-0.00411137	0.00366771	0.262304	-0.00236698
	rs1992145	15	74723644	G	A	0.440081	G	0.993886	G	-0.0313486	0.0076642	4.32263e-05	-0.0325218	0.0053627	1.33128e-09	-0.0292819	0.00666121	1.10623e-05	-0.032078	0.00753229	2.06293e-05	-0.0300113	0.00591713	3.95114e-07	-0.0172905	0.00373568	3.68733e-06	0.000113149	0.00344314	0.973785	0.00428093	0.00843337	0.611726	-0.0205082	0.00516471	7.16865e-05	-0.0127171	0.00826047	0.123692	0.00553382	0.00831048	0.505491	-0.01427	0.0052096	0.00616111	-0.00396104	0.00359755	0.270882	-0.00342898
	rs12910841	15	74725822	C	T	0.481119	T	0.99428	T	0.0416203	0.00759466	4.29013e-08	0.0385524	0.00531302	4.0245e-13	0.0346446	0.006596	1.50976e-07	0.0406721	0.00746622	5.15426e-08	0.0391115	0.00586516	2.61055e-11	0.0180225	0.00369699	1.08991e-06	-0.00226676	0.00340727	0.505878	-0.00442989	0.00837203	0.59672	0.0230214	0.00511623	6.81557e-06	0.00819028	0.00815786	0.315401	-0.00450279	0.00824729	0.585091	0.017171	0.00516694	0.00089023	0.00551133	0.00356047	0.121643	0.00102608
	rs750607	15	74734819	C	T	0.449945	C	1	C	-0.0407195	0.00760995	8.83426e-08	-0.0328832	0.00534103	7.46918e-10	-0.0300981	0.00662249	5.51518e-06	-0.0393924	0.00748272	1.41708e-07	-0.0342063	0.00589047	6.3939e-09	-0.0131774	0.00372089	0.000398062	0.00142019	0.00342964	0.678807	0.00576031	0.00843953	0.494905	-0.0188282	0.00514554	0.000253251	-0.0109003	0.00822687	0.185193	0.00499122	0.00831088	0.548136	-0.0128262	0.00519375	0.0135306	-0.00463804	0.00358336	0.195555	0.000113272
	rs111362998	15	74760541	A	G	0.0555765	G	0.95035	G	0.0309189	0.0166978	0.0640855	0.0672942	0.0115512	5.71292e-09	0.0559606	0.0143909	0.000100987	0.0460067	0.0163504	0.00489954	0.0656931	0.0128009	2.87794e-07	0.028634	0.00798543	0.00033619	0.00779404	0.00736278	0.289796	-0.02989	0.0179177	0.0952927	0.0126459	0.0110602	0.252889	-0.00357439	0.0174934	0.838099	-0.0312165	0.0176615	0.077159	0.00856873	0.0111745	0.443197	0.00616186	0.00769214	0.423099	0.00233733
	rs12909047	15	74782356	G	A	0.481769	A	0.984026	A	0.0467466	0.0076443	9.78827e-10	0.0418934	0.00534696	4.75887e-15	0.0382964	0.00664117	8.15579e-09	0.0463022	0.00751385	7.2751e-10	0.0434507	0.00589848	1.77807e-13	0.0184862	0.00371847	6.6534e-07	-0.00143782	0.00342708	0.674817	-0.0108166	0.00842675	0.199294	0.0229647	0.00514968	8.22926e-06	0.00884418	0.0082236	0.282178	-0.0106139	0.00830088	0.201035	0.0167327	0.00519757	0.00128549	0.00606041	0.00358129	0.0906021	-0.000315701
	rs11858777	15	74801296	G	A	0.338247	G	0.996715	G	-0.0330156	0.00813932	5.00081e-05	-0.0278039	0.00572305	1.18713e-06	-0.0207701	0.00706641	0.00329182	-0.0306337	0.0079947	0.000127526	-0.03153	0.00630546	5.73831e-07	-0.00942329	0.00397675	0.0178092	2.85944e-05	0.00366561	0.993776	-0.00540935	0.00899029	0.547388	-0.0217727	0.00550727	7.71028e-05	-0.0143279	0.00877087	0.10236	-0.00473053	0.00885943	0.593378	-0.0172824	0.0055583	0.00187605	-0.00553696	0.00382957	0.148224	0.00132435
	rs28778106	15	74802926	C	A	0.465532	A	0.856899	A	0.0453389	0.00816743	2.86687e-08	0.0508945	0.00572736	6.47825e-19	0.0412248	0.00710848	6.7093e-09	0.0462359	0.00802768	8.52653e-09	0.0501078	0.0063177	2.21006e-15	0.023773	0.0039809	2.35336e-09	-0.002719	0.00366965	0.458729	-0.0173839	0.00901267	0.0537649	0.0193068	0.00551171	0.000460532	-0.00220963	0.00880883	0.801938	-0.0146708	0.00888242	0.0986162	0.0157347	0.00556917	0.00472458	0.00594444	0.00383355	0.120992	-0.00357754
	rs35107470	15	74817689	A	G	0.308548	G	0.942692	G	0.0579469	0.00836009	4.27111e-12	0.0648017	0.00582827	1.08137e-28	0.0566941	0.00725345	5.58681e-15	0.0588466	0.00821537	8.09912e-13	0.0674001	0.00643897	1.28988e-25	0.0309108	0.00405083	2.35019e-14	-0.00105163	0.00373394	0.778219	-0.0120885	0.00916669	0.187269	0.0315581	0.00560707	1.82675e-08	0.0144571	0.00896401	0.106801	-0.0112113	0.0090369	0.214762	0.0255594	0.00566146	6.35291e-06	0.00808238	0.00390106	0.0382823	-0.000293195
	rs12909799	15	74826115	G	A	0.338569	G	0.996284	G	-0.0330104	0.00814145	5.03742e-05	-0.0280001	0.00572455	1.00443e-06	-0.0209796	0.00706862	0.00299938	-0.0306619	0.00799692	0.000126255	-0.0318422	0.00630724	4.46731e-07	-0.00954355	0.00397795	0.0164364	9.55011e-05	0.00366672	0.979221	-0.005398	0.00899401	0.548394	-0.0216258	0.00550859	8.6508e-05	-0.0142761	0.00877436	0.103746	-0.00474039	0.00886306	0.59276	-0.0171245	0.00555965	0.0020698	-0.00550748	0.00383073	0.150518	0.0013664
x	15:74854381_TA_T	15	74854381	TA	T	0.111742	T	0.666312	T	0.0359641	0.0147882	0.0150249	0.0523392	0.0103321	4.08002e-07	0.0358689	0.0128603	0.00528771	0.0428148	0.0144872	0.00312593	0.0613887	0.011382	6.93995e-08	0.0320606	0.00713426	6.99921e-06	-0.0082908	0.0065777	0.207513	-0.0133242	0.0161792	0.410209	0.0101895	0.00992415	0.304548	0.0141422	0.0156808	0.367131	-0.00509499	0.0158925	0.748522	0.00773196	0.0100379	0.44114	0.0106796	0.00687363	0.120256	-0.0119427
x	15:74862803_CAAAAAAAAAAAAAAAAAAAAAA_C	15	74862803	CAAAAAAAAAAAAAAAAAAAAAA	C	0.404361	C	0.877884	C	-0.0248799	0.00830135	0.00272839	-0.0314373	0.00581623	6.49969e-08	-0.0205463	0.0072147	0.00440413	-0.0237391	0.00815446	0.0036036	-0.0308788	0.00640825	1.44971e-06	-0.0138378	0.00404329	0.000620881	0.00223145	0.00372651	0.549303	-0.0109515	0.00912749	0.230216	-0.0175073	0.0055971	0.00176118	-0.0184828	0.00895138	0.0389527	-0.0104907	0.00900245	0.243902	-0.0141642	0.00564743	0.012141	-0.0100163	0.00389323	0.0100907	0.00450016
	rs62005806	15	74883323	G	A	0.0688713	A	1	A	0.0300506	0.0147886	0.0421626	0.0644953	0.0101936	2.51504e-10	0.0545454	0.0126814	1.70298e-05	0.0431517	0.0144806	0.00288544	0.064899	0.0113108	9.64425e-09	0.026234	0.0070493	0.000198119	0.00482036	0.00649631	0.45808	-0.0253422	0.0158792	0.110516	0.0183071	0.00977043	0.0609728	-0.000390558	0.0154943	0.97989	-0.0277372	0.0156523	0.0763927	0.0114093	0.00987459	0.247921	0.00461766	0.00678986	0.496454	-0.00270563
	rs12898794	15	74884447	C	T	0.338671	C	0.996825	C	-0.0324553	0.00814107	6.72187e-05	-0.0273638	0.00572093	1.72986e-06	-0.0207491	0.00706709	0.00332657	-0.0302586	0.00799835	0.000155225	-0.0315363	0.00630452	5.68706e-07	-0.00922388	0.00397673	0.0203715	-8.43456e-05	0.00366557	0.981642	-0.00595504	0.00899479	0.507943	-0.0220899	0.00550705	6.04672e-05	-0.0150191	0.00877364	0.0869386	-0.00536251	0.00886309	0.545159	-0.0177635	0.00555845	0.0013952	-0.00547296	0.00382954	0.152966	0.00162839
	rs7496380	15	74889298	C	T	0.339225	C	0.995443	C	-0.0324252	0.00814327	6.85833e-05	-0.0275629	0.00572196	1.46029e-06	-0.0209615	0.0070691	0.00302649	-0.0303212	0.0080005	0.000151029	-0.0316677	0.00630616	5.13794e-07	-0.0095142	0.00397789	0.0167687	-2.13982e-05	0.00366664	0.995344	-0.0063433	0.00899734	0.480806	-0.0219081	0.00550857	6.98268e-05	-0.0149998	0.00877641	0.0874438	-0.00579254	0.0088656	0.513522	-0.0176245	0.0055596	0.00152453	-0.00549954	0.00383066	0.1511	0.00173244
	rs62005807	15	74890981	G	C	0.103634	C	0.921271	C	0.0432867	0.0128026	0.000723142	0.0696585	0.00883522	3.21427e-15	0.0643412	0.0110002	4.98263e-09	0.052795	0.0125571	2.62622e-05	0.0709633	0.00978572	4.17095e-13	0.0261846	0.00610915	1.81946e-05	0.00703907	0.00562981	0.211185	-0.0137962	0.0138521	0.31928	0.0267837	0.00848289	0.00159256	0.0227798	0.0134631	0.0906561	-0.0157121	0.0136514	0.249763	0.0184218	0.00858002	0.0317923	0.00562327	0.00588555	0.339359	0.00267273
	rs62005809	15	74945996	C	T	0.0570552	T	0.941113	T	0.0286609	0.0166014	0.0842847	0.0683557	0.0114602	2.46488e-09	0.0582033	0.0142719	4.54846e-05	0.0475702	0.0162335	0.00338841	0.0658605	0.0127116	2.21356e-07	0.0284263	0.00792164	0.000332802	0.00868084	0.0073036	0.234611	-0.0322402	0.0177922	0.0699929	0.0144159	0.0109791	0.18918	-0.00622668	0.0173444	0.719596	-0.034066	0.0175324	0.0520239	0.0105385	0.0110977	0.342313	0.00610574	0.00763072	0.423624	0.00257095
	rs12914866	15	74974787	G	A	0.340615	G	0.996933	G	-0.0355601	0.00811788	1.18919e-05	-0.0283269	0.00570429	6.85554e-07	-0.0218529	0.00704353	0.00192003	-0.0331424	0.00797536	3.25452e-05	-0.0330733	0.00628833	1.45031e-07	-0.00963037	0.00396767	0.0152167	-0.000372442	0.00365725	0.918887	-0.00615131	0.00897156	0.492944	-0.0213209	0.00549054	0.000103177	-0.0135506	0.00875076	0.121514	-0.00587268	0.00884364	0.506661	-0.0170674	0.00554279	0.00207627	-0.00572349	0.00382095	0.134156	0.00150751
	rs62650210	15	75006729	G	T	0.334821	G	0.988627	G	-0.033769	0.00819175	3.76313e-05	-0.0281712	0.00575825	9.98926e-07	-0.0190273	0.00711048	0.00745484	-0.0306894	0.0080475	0.000137306	-0.0323152	0.00634459	3.52995e-07	-0.00931765	0.00400192	0.0198979	0.000341361	0.00368857	0.926265	-0.00540856	0.00905442	0.550287	-0.0219401	0.00554186	7.53384e-05	-0.0147797	0.00884163	0.0946154	-0.0049864	0.00892746	0.576477	-0.0168205	0.00559244	0.00263298	-0.0068431	0.00385385	0.0757927	0.00198445
	15:75011169_CA_C	15	75011169	CA	C	0.34837	CA	0.978353	CA	-0.034948	0.00814344	1.78107e-05	-0.0300763	0.00572262	1.47927e-07	-0.0230143	0.00706924	0.0011327	-0.033485	0.00800201	2.86627e-05	-0.0337057	0.00630842	9.18103e-08	-0.00955952	0.00397899	0.016285	-0.000403248	0.00366782	0.912455	-0.00433742	0.00899336	0.629603	-0.0197886	0.00550885	0.000328183	-0.0129323	0.00877788	0.140688	-0.00377772	0.00886126	0.66988	-0.0151745	0.0055592	0.0063423	-0.0053961	0.00383186	0.159069	0.000962078
	rs2606345	15	75017176	C	A	0.346997	C	1	C	-0.0346352	0.00806116	1.74143e-05	-0.0286755	0.00566635	4.18923e-07	-0.0211094	0.0069917	0.00253601	-0.0322361	0.00791623	4.67143e-05	-0.0326687	0.00624863	1.71871e-07	-0.0100327	0.00393828	0.0108514	-0.000105158	0.0036301	0.97689	-0.0068128	0.00890522	0.444259	-0.0205143	0.00545279	0.000168575	-0.0130512	0.00868392	0.132874	-0.00623415	0.00877507	0.477439	-0.016818	0.00550521	0.00225206	-0.00680122	0.00379242	0.0729157	0.00203526
	rs35686934	15	75018330	G	A	0.0531024	A	0.867099	A	0.03106	0.0178307	0.0815325	0.0716699	0.0123843	7.19059e-09	0.0628417	0.0154331	4.67299e-05	0.0487119	0.0174588	0.00527285	0.0676453	0.0137015	7.9539e-07	0.0326488	0.00853981	0.00013183	0.00790461	0.00787357	0.315408	-0.0301265	0.0192358	0.117324	0.0168669	0.0118546	0.154796	-0.00323956	0.0187532	0.862852	-0.028702	0.0189462	0.129806	0.0119638	0.0119826	0.318076	0.00816612	0.00822759	0.320942	0.00279638
	rs2470893	15	75019449	C	T	0.315417	T	1	T	0.0598805	0.00806717	1.18457e-13	0.0643217	0.00562594	3.05344e-30	0.0554324	0.00700068	2.47643e-15	0.0600736	0.00792662	3.60346e-14	0.0683683	0.00621827	4.34322e-28	0.030632	0.00390758	4.57203e-15	-0.00339882	0.00360181	0.345354	-0.0124317	0.00883309	0.159323	0.0289129	0.0054125	9.22576e-08	0.0110448	0.00864389	0.201347	-0.0108782	0.008712	0.211808	0.0235795	0.0054643	1.5967e-05	0.00921005	0.00376284	0.0143812	-0.00156932
x	rs2472297	15	75027880	C	T	0.250649	T	1	T	0.0696553	0.00864717	8.28894e-16	0.0805163	0.00601455	8.15518e-41	0.0661187	0.0074819	1.02339e-18	0.0732291	0.00847907	6.11824e-18	0.0826681	0.00664398	1.72065e-35	0.0388746	0.00416341	1.00453e-20	-0.00122157	0.00383852	0.750304	-0.0125857	0.00947565	0.18412	0.0373613	0.00577791	1.01103e-10	0.0148215	0.00923464	0.108508	-0.00959073	0.00933667	0.304332	0.0323851	0.00583347	2.84051e-08	0.011851	0.00401102	0.00313134	-0.00302412
	rs2472298	15	75031521	G	A	0.298968	G	0.975598	G	-0.0363622	0.00841709	1.56613e-05	-0.0346803	0.00588535	3.81907e-09	-0.0354829	0.00732754	1.28785e-06	-0.0392108	0.00825938	2.07089e-06	-0.0367927	0.00648837	1.43069e-08	-0.0219324	0.0040972	8.66517e-08	0.000875172	0.00377579	0.816705	0.0133469	0.0092587	0.149443	-0.0118783	0.00566595	0.036047	-0.00522875	0.00909185	0.565227	0.0119819	0.00913007	0.189413	-0.00681938	0.00571439	0.232729	-0.000424919	0.00394534	0.914233	-0.00298386
	rs2472299	15	75033400	A	G	0.279024	A	1	A	-0.0341249	0.00853291	6.37403e-05	-0.0374534	0.00596314	3.38905e-10	-0.0326257	0.00741662	1.0905e-05	-0.0383106	0.00837217	4.76229e-06	-0.0391783	0.00657593	2.57215e-09	-0.0221888	0.00414823	8.86012e-08	0.000653786	0.0038227	0.864203	0.0103544	0.00937948	0.269628	-0.0153945	0.00573996	0.00732023	-0.00695231	0.00917429	0.448576	0.0093059	0.00924588	0.314189	-0.0102795	0.00579573	0.0761294	-0.00119364	0.00399467	0.765087	-0.00399339
	rs2472300	15	75033909	A	G	0.278774	A	0.999601	A	-0.0341558	0.00853925	6.35667e-05	-0.0373917	0.00596669	3.7094e-10	-0.0323707	0.00742184	1.2949e-05	-0.0382388	0.00837798	5.03638e-06	-0.0393054	0.00657994	2.33658e-09	-0.0220721	0.00415091	1.05433e-07	0.000709817	0.00382516	0.852786	0.00991235	0.0093855	0.290918	-0.0153877	0.00574315	0.00737876	-0.00713041	0.00917947	0.437297	0.008814	0.0092526	0.340804	-0.010201	0.00579944	0.0785867	-0.00131549	0.00399733	0.742086	-0.00404496
	rs2445618	15	75035256	T	C	0.278827	T	0.999729	T	-0.0341574	0.0085379	6.33471e-05	-0.0373575	0.00596586	3.82732e-10	-0.0325209	0.00742128	1.17853e-05	-0.0382632	0.00837672	4.95085e-06	-0.0392876	0.00657917	2.36558e-09	-0.022069	0.00415024	1.05367e-07	0.000776054	0.00382456	0.839203	0.0102029	0.00938531	0.276997	-0.015372	0.00574238	0.00743136	-0.00707396	0.00917889	0.440906	0.00907646	0.00925223	0.326602	-0.0101982	0.00579858	0.0786252	-0.00129833	0.00399669	0.745293	-0.00399598
	rs55868854	15	75035503	A	C	0.27883	A	0.999694	A	-0.0341458	0.00853837	6.37705e-05	-0.0373865	0.00596624	3.71899e-10	-0.0325062	0.00742154	1.19009e-05	-0.0382529	0.00837715	4.98547e-06	-0.0392742	0.00657938	2.39807e-09	-0.0220805	0.00415046	1.03939e-07	0.000800241	0.00382476	0.834272	0.01016	0.00938641	0.27908	-0.0153799	0.00574271	0.00740454	-0.00708836	0.00917893	0.439978	0.00904232	0.00925326	0.328478	-0.0101767	0.00579913	0.0792868	-0.00132098	0.0039969	0.741023	-0.00404042
	rs113294190	15	75035612	A	G	0.330016	A	0.985149	A	-0.0400743	0.00825144	1.20127e-06	-0.0381746	0.00577204	3.77675e-11	-0.033444	0.00716115	3.01936e-06	-0.0424805	0.0080959	1.55644e-07	-0.0433274	0.00637181	1.05829e-11	-0.0191152	0.0040113	1.88753e-06	0.00198929	0.00369642	0.590462	0.0158504	0.00905578	0.0800778	-0.0144837	0.0055555	0.00913325	-0.00164836	0.00882052	0.851758	0.0130484	0.00892361	0.143691	-0.00949983	0.00561714	0.0907987	-0.00130103	0.00386199	0.736207	-0.00200549
	rs762551	15	75041917	C	A	0.279469	C	1	C	-0.0338856	0.00853718	7.23265e-05	-0.0366291	0.00596519	8.27441e-10	-0.0319585	0.00741998	1.65831e-05	-0.0378616	0.00837612	6.20524e-06	-0.0390105	0.00657897	3.05607e-09	-0.0216138	0.00414974	1.9071e-07	0.00104402	0.00382407	0.784844	0.0102313	0.00938265	0.275526	-0.0155623	0.0057413	0.00671788	-0.00715477	0.00917598	0.435558	0.00904589	0.00924974	0.328103	-0.0104546	0.00579792	0.0713656	-0.00117269	0.00399618	0.769177	-0.00393545
	rs2472304	15	75044238	G	A	0.358282	G	1	G	-0.0416946	0.0080771	2.46138e-07	-0.0401711	0.00565156	1.18956e-12	-0.0327872	0.00700867	2.90561e-06	-0.0431699	0.00792732	5.20576e-08	-0.0456148	0.00624042	2.71768e-13	-0.0205323	0.00392467	1.68306e-07	0.00240027	0.00361675	0.506914	0.0112231	0.00886363	0.205457	-0.0183417	0.00543979	0.000747269	-0.00463124	0.00863204	0.591606	0.008849	0.00873504	0.311048	-0.0133312	0.00550062	0.015371	-0.00436215	0.00377911	0.248387	-0.00189589
	rs2470890	15	75047426	C	T	0.358517	C	1	C	-0.0411066	0.00807446	3.5894e-07	-0.0402054	0.00565125	1.13522e-12	-0.0325009	0.00700573	3.50957e-06	-0.0425107	0.00792394	8.16958e-08	-0.0454961	0.00623955	3.10612e-13	-0.0205183	0.00392481	1.7178e-07	0.00253452	0.00361688	0.483461	0.0109331	0.00886486	0.217472	-0.018341	0.00543898	0.000746238	-0.00454069	0.0086308	0.598822	0.00854052	0.00873632	0.328288	-0.0134345	0.00550001	0.0145826	-0.0040289	0.00377922	0.286396	-0.00208225
	15:75048462_GT_G	15	75048462	GT	G	0.313786	GT	0.953709	GT	-0.0329165	0.00853558	0.00011537	-0.0368324	0.00596379	6.61262e-10	-0.0295356	0.00741076	6.74648e-05	-0.0354201	0.00837669	2.36137e-05	-0.0400322	0.00658449	1.21172e-09	-0.0193168	0.00415114	3.26891e-06	-0.000724555	0.00382583	0.849792	0.0120607	0.0093952	0.199258	-0.0160421	0.0057434	0.0052214	-0.00352862	0.00915885	0.700042	0.0101898	0.00925928	0.271126	-0.0112974	0.0058058	0.0516738	-0.00373471	0.00399754	0.350176	-0.00415978
	rs2960192	15	75049943	G	A	0.356712	G	0.997524	G	-0.0424963	0.00809125	1.51606e-07	-0.0396266	0.00566457	2.66794e-12	-0.0323526	0.00702183	4.09005e-06	-0.0441618	0.00794168	2.71185e-08	-0.0453137	0.00625534	4.41519e-13	-0.0203082	0.0039345	2.45244e-07	0.00198348	0.00362579	0.584347	0.0108011	0.0088864	0.2242	-0.0186245	0.00545275	0.000636722	-0.00591779	0.00865472	0.49413	0.00865595	0.00875661	0.322915	-0.0133301	0.00551381	0.0156265	-0.0039479	0.00378843	0.297369	-0.00244714
	rs372597211	15	75050575	C	CAA	0.375822	C	0.969214	C	-0.0405262	0.00810732	5.81122e-07	-0.0385757	0.00567299	1.05587e-11	-0.0316934	0.00703295	6.61289e-06	-0.0417771	0.00795258	1.50567e-07	-0.0435605	0.0062632	3.56659e-12	-0.0199347	0.00394112	4.23973e-07	0.00317007	0.0036318	0.382739	0.0147028	0.00889135	0.0982213	-0.0204775	0.0054601	0.000176695	-0.00666478	0.00866208	0.441651	0.0115986	0.00875854	0.185431	-0.0149225	0.00551995	0.00686546	-0.00503185	0.00379504	0.184875	-0.000913438
	rs12591078	15	75050854	T	C	0.275841	T	0.996389	T	-0.0368468	0.00858081	1.76088e-05	-0.0379684	0.00599718	2.4508e-10	-0.0331066	0.00745555	8.99917e-06	-0.0406337	0.00841813	1.39425e-06	-0.0396942	0.00661586	1.98766e-09	-0.0220006	0.00417341	1.35461e-07	0.000468635	0.00384581	0.903013	0.0102494	0.00943539	0.277373	-0.0157117	0.00577237	0.00649269	-0.00802321	0.00922791	0.384609	0.00948078	0.00930068	0.30804	-0.0100351	0.00583141	0.0852793	-0.0010293	0.00401915	0.797875	-0.00488735
	rs12903896	15	75052495	C	T	0.365276	C	0.995474	C	-0.0396158	0.00803608	8.28774e-07	-0.0391899	0.00562802	3.35341e-12	-0.0325622	0.00697939	3.08957e-06	-0.0406927	0.00789036	2.52384e-07	-0.0437078	0.00621357	2.02758e-12	-0.019242	0.00390976	8.59752e-07	0.000320888	0.00360323	0.929038	0.00911192	0.00882278	0.301722	-0.0182636	0.00541852	0.000750447	-0.00790074	0.00860395	0.358487	0.00660102	0.00869399	0.447704	-0.0136489	0.00547563	0.0126812	-0.00441566	0.00376456	0.240816	-0.00340249
	rs11854147	15	75052771	T	C	0.304293	T	0.994728	T	-0.0308201	0.00841259	0.00024925	-0.0363643	0.00588139	6.32874e-10	-0.0318056	0.007308	1.35156e-05	-0.033204	0.00825388	5.76626e-05	-0.0372719	0.00648667	9.19163e-09	-0.0188098	0.004094	4.3425e-06	-0.000755866	0.00377278	0.841209	0.0116988	0.00923515	0.205251	-0.0151914	0.00565842	0.00726013	-0.00704485	0.00903556	0.435586	0.0100464	0.00910281	0.26975	-0.0112509	0.0057162	0.0490428	-0.00206897	0.00394234	0.599717	-0.0051465
	rs11072502	15	75052820	G	A	0.275593	G	0.994324	G	-0.036989	0.00859159	1.67441e-05	-0.0380553	0.00600421	2.34099e-10	-0.0333524	0.00746501	7.92482e-06	-0.0408971	0.0084308	1.23593e-06	-0.0399454	0.00662425	1.64849e-09	-0.0219011	0.00417903	1.60208e-07	0.000430892	0.00385098	0.91091	0.0109922	0.0094508	0.244804	-0.015185	0.00577969	0.00860833	-0.00767378	0.00924073	0.406304	0.0102588	0.00931551	0.270793	-0.00947331	0.00583918	0.104728	-0.00106394	0.00402455	0.7915	-0.00470713
	rs11072504	15	75052911	T	C	0.282357	T	0.981982	T	-0.0392771	0.00859964	4.96463e-06	-0.0381161	0.00601025	2.28484e-10	-0.0329924	0.00747155	1.00945e-05	-0.0430824	0.00843746	3.3117e-07	-0.0413221	0.00663117	4.65486e-10	-0.0223451	0.00418327	9.23237e-08	0.0012506	0.00385493	0.745624	0.0111896	0.00945402	0.236591	-0.0148363	0.00578562	0.0103393	-0.0066222	0.00925019	0.47406	0.0106544	0.00931792	0.25287	-0.00931248	0.00584416	0.11106	-0.00113951	0.00402863	0.777289	-0.00441526
	rs11857376	15	75052927	A	G	0.488289	G	0.96019	G	0.0477896	0.00774374	6.87561e-10	0.0431802	0.00541245	1.51174e-15	0.0365687	0.00670289	4.90959e-08	0.046143	0.00760319	1.30533e-09	0.0506015	0.00598453	2.85142e-17	0.0220019	0.00376561	5.14404e-09	-0.000370602	0.00347021	0.914952	-0.00902353	0.0085323	0.290261	0.0190721	0.00520873	0.000250861	0.00967365	0.00828071	0.242731	-0.00537824	0.00840944	0.522473	0.0131258	0.00526687	0.0126996	0.00333581	0.00362669	0.357682	0.00404681
	rs11072505	15	75052935	A	G	0.278554	A	0.990148	A	-0.0373026	0.00859131	1.41823e-05	-0.0380636	0.00600446	2.3242e-10	-0.0334018	0.00746429	7.66767e-06	-0.0412646	0.00842899	9.86062e-07	-0.0403998	0.00662541	1.08346e-09	-0.0223195	0.0041791	9.27277e-08	0.00102876	0.00385113	0.789369	0.0105014	0.00944637	0.266282	-0.0153711	0.00577986	0.00782911	-0.00693919	0.00924085	0.452704	0.0101109	0.00931109	0.277534	-0.00984124	0.00583841	0.0918768	-0.000944765	0.00402473	0.814411	-0.00482122
	rs11072506	15	75052994	A	G	0.298841	A	0.994241	A	-0.0407186	0.0084153	1.31527e-06	-0.0415054	0.00588294	1.74037e-12	-0.0329035	0.0073033	6.64816e-06	-0.0429733	0.00826041	1.9828e-07	-0.0440192	0.00649629	1.24783e-11	-0.0241174	0.00409128	3.76009e-09	0.00107218	0.00377037	0.776128	0.00664018	0.00927074	0.473843	-0.0173016	0.00566603	0.00226226	-0.00857354	0.00903592	0.342717	0.00638876	0.00913776	0.484459	-0.0115613	0.00572773	0.0435459	-0.00372286	0.0039405	0.344779	-0.00455517
	rs11072507	15	75054866	G	C	0.356827	G	0.993427	G	-0.0426274	0.00810701	1.46782e-07	-0.0397467	0.00567607	2.53809e-12	-0.0321099	0.00703536	5.03276e-06	-0.0442359	0.0079577	2.74125e-08	-0.0454639	0.00626879	4.1499e-13	-0.0203245	0.0039439	2.56179e-07	0.00172759	0.00363446	0.634549	0.0103341	0.00890482	0.245856	-0.0189885	0.00546453	0.00051139	-0.00635191	0.00867154	0.463869	0.0082765	0.00877423	0.34555	-0.0136275	0.00552586	0.0136603	-0.00394181	0.00379748	0.299269	-0.00264311
	rs4886406	15	75057203	G	T	0.273017	G	0.99017	G	-0.0355305	0.0086221	3.7869e-05	-0.03746	0.00603041	5.26752e-10	-0.0331282	0.00749088	9.78516e-06	-0.0385213	0.00845844	5.28235e-06	-0.036991	0.00664931	2.66251e-08	-0.0215469	0.0041957	2.8184e-07	0.000261357	0.0038663	0.946105	0.0134674	0.00948398	0.155618	-0.0149219	0.00580306	0.0101311	-0.00688204	0.00928416	0.458538	0.0122372	0.00935033	0.190632	-0.00957848	0.00586109	0.102211	-0.00101212	0.00404078	0.80222	-0.00448608
	15:75057745_CA_C	15	75057745	CA	C	0.36344	CA	0.987332	CA	-0.0403471	0.00807724	5.91927e-07	-0.0394676	0.00565933	3.11171e-12	-0.0334126	0.00701308	1.90195e-06	-0.0407623	0.00793061	2.76875e-07	-0.0425581	0.00624771	9.74148e-12	-0.0190892	0.00393267	1.21137e-06	0.000775785	0.00362415	0.830501	0.0103136	0.0088709	0.244989	-0.0171304	0.00544895	0.00166837	-0.00603866	0.00865542	0.485387	0.00742584	0.00874165	0.395624	-0.013067	0.00550599	0.0176358	-0.00505575	0.00378679	0.181845	-0.00262382
	rs12903541	15	75059627	A	G	0.353317	A	0.985533	A	-0.0431123	0.00815321	1.24881e-07	-0.0396243	0.00570849	3.92122e-12	-0.0323831	0.00707092	4.67018e-06	-0.0441548	0.00800224	3.4645e-08	-0.0440044	0.00630386	2.97474e-12	-0.0200054	0.00396677	4.58319e-07	0.0023661	0.00365539	0.517445	0.0120727	0.00896294	0.178008	-0.0179857	0.00549592	0.00106628	-0.00522523	0.00872923	0.549452	0.00955767	0.00883175	0.279177	-0.0129473	0.00555712	0.0198162	-0.0043899	0.00381967	0.25044	-0.00188158
	rs11632414	15	75061916	A	G	0.355475	A	0.988335	A	-0.0408458	0.00813716	5.21244e-07	-0.0389977	0.00569599	7.63288e-12	-0.0319226	0.00705651	6.0908e-06	-0.0417855	0.00798437	1.67666e-07	-0.0425234	0.00628969	1.38645e-11	-0.0196412	0.00395755	6.95101e-07	0.00210178	0.00364699	0.564409	0.0123801	0.00893384	0.165835	-0.0183084	0.0054824	0.00083975	-0.00552603	0.00870024	0.525331	0.00998952	0.0088019	0.256417	-0.013178	0.00554429	0.0174638	-0.00387548	0.00381094	0.309186	-0.00205084
	rs12909307	15	75061929	A	G	0.355456	A	0.988379	A	-0.0408336	0.00813694	5.24965e-07	-0.0390108	0.00569584	7.50218e-12	-0.0319095	0.00705636	6.14182e-06	-0.0417718	0.00798417	1.69117e-07	-0.0425426	0.00628953	1.35586e-11	-0.0196624	0.00395755	6.7617e-07	0.0021227	0.00364699	0.560541	0.0123689	0.00893379	0.166217	-0.0183132	0.00548228	0.000836875	-0.00554029	0.00870009	0.524255	0.00997762	0.00880184	0.256981	-0.0131829	0.00554419	0.0174196	-0.00388905	0.00381094	0.307495	-0.00203729
	rs11072508	15	75062397	C	T	0.354465	C	0.991792	C	-0.0406631	0.00812709	5.67181e-07	-0.0389593	0.00568995	7.60518e-12	-0.0316767	0.00704939	7.02567e-06	-0.0416658	0.00797527	1.76059e-07	-0.0426415	0.00628262	1.1552e-11	-0.0192971	0.00395367	1.05782e-06	0.00197478	0.00364339	0.587808	0.0125834	0.00892103	0.158395	-0.0185319	0.00547638	0.000714836	-0.00540854	0.00869097	0.533739	0.010143	0.00879017	0.248553	-0.0132427	0.00553775	0.0167893	-0.00395884	0.00380721	0.298423	-0.00211775
	rs1543927	15	75063573	T	C	0.273631	T	0.990623	T	-0.0361204	0.00861869	2.78781e-05	-0.0377252	0.00602933	3.94982e-10	-0.0333098	0.00748902	8.69926e-06	-0.0390579	0.00845605	3.87524e-06	-0.037353	0.00664693	1.92365e-08	-0.0215418	0.00419517	2.8269e-07	0.00036813	0.00386578	0.924134	0.0139023	0.00948117	0.14258	-0.0144654	0.00580249	0.0126701	-0.00698514	0.00928214	0.451736	0.0125803	0.0093471	0.178346	-0.00895064	0.00586025	0.126678	-0.00106029	0.00404029	0.792991	-0.0044386
	rs4886410	15	75065644	G	C	0.348692	G	0.996792	G	-0.0431892	0.00813257	1.10185e-07	-0.0384824	0.00570086	1.48787e-11	-0.0330589	0.00706694	2.90747e-06	-0.0433929	0.00797927	5.42962e-08	-0.0434825	0.00629197	4.87374e-12	-0.0194352	0.00396201	9.33578e-07	0.00192536	0.00365095	0.597945	0.0141722	0.00893695	0.112799	-0.0176443	0.00548659	0.0013009	-0.00361416	0.00871388	0.678322	0.0120263	0.00880335	0.171918	-0.0126806	0.0055453	0.0222146	-0.00382822	0.0038152	0.315664	-0.00225721
	rs936226	15	75069282	C	T	0.266022	C	1	C	-0.0385676	0.00863759	8.03918e-06	-0.0376339	0.00605003	4.98728e-10	-0.0357476	0.00751419	1.96882e-06	-0.0408	0.00847481	1.48551e-06	-0.0384319	0.006669	8.3205e-09	-0.021648	0.00421006	2.72279e-07	-0.000315298	0.0038795	0.935225	0.0158307	0.00951852	0.0962973	-0.0143558	0.00582259	0.0136833	-0.00523496	0.00933055	0.574764	0.0147198	0.00938104	0.116638	-0.009116	0.00587815	0.120948	-0.000981431	0.00405454	0.808736	-0.00537888
	rs12905199	15	75070196	A	G	0.348626	A	0.999131	A	-0.043376	0.00812215	9.35401e-08	-0.038394	0.00569436	1.57016e-11	-0.0330839	0.00705855	2.78103e-06	-0.0435803	0.00796938	4.58021e-08	-0.0434815	0.00628433	4.59894e-12	-0.0192592	0.00395761	1.13802e-06	0.00203872	0.00364692	0.576146	0.01378	0.00892424	0.122577	-0.0178228	0.00548025	0.00114571	-0.0043688	0.00870241	0.615657	0.0116868	0.0087907	0.183714	-0.0126911	0.00553902	0.0219541	-0.00381409	0.00381098	0.316918	-0.00224827
	rs4886629	15	75072558	G	C	0.268487	G	0.998131	G	-0.0382324	0.00863917	9.66458e-06	-0.0371592	0.00604775	8.07715e-10	-0.0350746	0.0075121	3.03599e-06	-0.040325	0.0084754	1.96659e-06	-0.0379944	0.00666686	1.21154e-08	-0.0215795	0.00420921	2.95262e-07	-0.000153906	0.00387879	0.968349	0.0149708	0.00951814	0.115762	-0.014776	0.00582064	0.0111331	-0.00545854	0.00932841	0.558451	0.0138324	0.00938104	0.140358	-0.0093901	0.00587595	0.110034	-0.00110237	0.00405369	0.785668	-0.0052435
	rs1378942	15	75077367	C	A	0.348822	C	1	C	-0.0426858	0.00812052	1.4802e-07	-0.0381233	0.00569093	2.11597e-11	-0.0327943	0.00705529	3.36005e-06	-0.0429772	0.0079682	6.96538e-08	-0.0430105	0.00628159	7.61923e-12	-0.0189928	0.00395501	1.57099e-06	0.0018711	0.00364453	0.607672	0.0129781	0.00891717	0.145571	-0.018096	0.00547676	0.000953115	-0.00518061	0.00869703	0.551397	0.0108354	0.00878345	0.217359	-0.0128181	0.00553518	0.020575	-0.00359523	0.00380841	0.34516	-0.00242547
	rs34933034	15	75079474	G	A	0.150438	A	0.986786	A	-0.0336941	0.0105777	0.00144747	-0.0349707	0.0074328	2.54491e-06	-0.033352	0.00919592	0.000287309	-0.0360165	0.0103687	0.000514383	-0.0352351	0.00819092	1.69777e-05	-0.0178912	0.00515771	0.00052293	0.00281263	0.00475354	0.554058	0.0287441	0.011666	0.0137498	-0.0117388	0.00714327	0.100317	0.0114579	0.0114228	0.315833	0.0267976	0.0115093	0.0199019	-0.00745952	0.00721324	0.301073	0.00438584	0.00496738	0.377277	-0.00390933
	rs1378941	15	75080150	C	A	0.348963	C	0.999384	C	-0.0425811	0.00812052	1.58742e-07	-0.0380068	0.00569194	2.45322e-11	-0.0327729	0.00705605	3.41805e-06	-0.0427569	0.00796696	8.08269e-08	-0.0428975	0.00628204	8.6666e-12	-0.0190373	0.00395546	1.48916e-06	0.00186446	0.00364494	0.608987	0.0130496	0.00891694	0.143355	-0.0183116	0.00547687	0.000827888	-0.00533835	0.00869619	0.539306	0.0110335	0.00878344	0.209068	-0.0129562	0.00553541	0.0192548	-0.00379018	0.00380885	0.319691	-0.00248816
	rs8033381	15	75080685	G	A	0.265597	G	0.996152	G	-0.0364124	0.00866348	2.64358e-05	-0.0355673	0.00606521	4.53572e-09	-0.0348429	0.00754184	3.85099e-06	-0.0388382	0.00850049	4.92398e-06	-0.0366014	0.00668377	4.36634e-08	-0.0193783	0.00422061	4.40793e-06	-0.00109692	0.00388906	0.777903	0.0137265	0.00954407	0.150384	-0.0140679	0.00584044	0.0160116	-0.00521226	0.00937199	0.578112	0.0126764	0.00940425	0.177688	-0.00952135	0.00589023	0.105998	-0.00103952	0.00406441	0.798135	-0.00605785
	rs2168519	15	75080872	T	C	0.267001	T	0.995986	T	-0.0363897	0.00866333	2.67353e-05	-0.0355416	0.00606599	4.67451e-09	-0.0346783	0.00754163	4.2743e-06	-0.038861	0.00850093	4.86701e-06	-0.0365669	0.00668479	4.5166e-08	-0.0193875	0.0042213	4.37793e-06	-0.00107573	0.0038897	0.782119	0.0135406	0.00954772	0.156147	-0.0138435	0.00584159	0.0177993	-0.00501127	0.00937557	0.592998	0.01231	0.00940762	0.19071	-0.00940611	0.00589152	0.11037	-0.000972191	0.00406508	0.810985	-0.00602335
	rs2168518	15	75081078	G	A	0.348969	G	0.999216	G	-0.0425958	0.00812142	1.57694e-07	-0.038015	0.0056923	2.43627e-11	-0.0328063	0.00705657	3.34605e-06	-0.0427707	0.00796783	8.03137e-08	-0.0428902	0.0062824	8.7615e-12	-0.0189986	0.0039558	1.56708e-06	0.00182277	0.00364526	0.617049	0.0129584	0.00891762	0.146202	-0.0182838	0.00547715	0.000843688	-0.00533409	0.00869698	0.539666	0.0109497	0.0087841	0.212578	-0.0129089	0.00553575	0.0197081	-0.00375254	0.00380918	0.324562	-0.00249652
	rs3784790	15	75081745	G	C	0.265591	G	0.996011	G	-0.0362835	0.00866384	2.82502e-05	-0.0356657	0.00606615	4.13565e-09	-0.0348155	0.00754266	3.92859e-06	-0.0387093	0.00850086	5.29749e-06	-0.0365311	0.00668425	4.64333e-08	-0.019342	0.00422129	4.60946e-06	-0.00123508	0.00388968	0.750844	0.0137085	0.00954655	0.151025	-0.0140943	0.00584133	0.0158305	-0.00542582	0.00937391	0.562715	0.0126665	0.00940659	0.178136	-0.00936105	0.00589124	0.11207	-0.00104175	0.00406506	0.797743	-0.00609365
	rs3784789	15	75082552	C	G	0.349	C	0.999017	C	-0.0429416	0.00812332	1.25949e-07	-0.0381831	0.00569266	1.99686e-11	-0.0328321	0.00705748	3.2968e-06	-0.0431804	0.00797075	6.10114e-08	-0.0431769	0.0062835	6.42408e-12	-0.0190886	0.00395635	1.40301e-06	0.0018211	0.00364577	0.617422	0.0128846	0.00892088	0.148664	-0.0182383	0.00547829	0.000871419	-0.00515704	0.00870001	0.553345	0.0108959	0.00878718	0.214995	-0.0128669	0.00553689	0.0201358	-0.00368243	0.00380972	0.333751	-0.00237758
	rs1378940	15	75083494	C	A	0.348939	C	0.998963	C	-0.0427169	0.00812568	1.47635e-07	-0.0379942	0.00569435	2.53862e-11	-0.0329265	0.00705831	3.09791e-06	-0.0429312	0.0079722	7.30148e-08	-0.0428565	0.00628564	9.3196e-12	-0.0188591	0.00395708	1.88214e-06	0.00173474	0.00364643	0.634262	0.0126483	0.00892122	0.15627	-0.0183717	0.00547954	0.000800459	-0.00538186	0.00869912	0.536141	0.0104838	0.00878739	0.232862	-0.0130001	0.00553847	0.0189159	-0.00352858	0.00381041	0.354428	-0.00254774
	rs12442901	15	75083912	A	G	0.268995	A	0.996703	A	-0.040059	0.00861284	3.31935e-06	-0.0375529	0.00603127	4.80268e-10	-0.0356552	0.00749001	1.93963e-06	-0.0411029	0.00844918	1.15271e-06	-0.0387281	0.00664934	5.76668e-09	-0.020751	0.00419723	7.66438e-07	-0.000533421	0.00386765	0.890305	0.0156075	0.00948971	0.10005	-0.0141998	0.00580595	0.0144582	-0.0041383	0.00929329	0.656107	0.0144254	0.0093518	0.122959	-0.00832265	0.0058611	0.155618	-0.00111019	0.00404202	0.783576	-0.00570612
	rs1350193	15	75084281	G	C	0.270606	G	0.996831	G	-0.0383052	0.008592	8.30006e-06	-0.036844	0.00602118	9.46512e-10	-0.0349601	0.00747969	2.96414e-06	-0.0398221	0.00843025	2.32756e-06	-0.0383099	0.00663456	7.77067e-09	-0.0199104	0.0041888	2.00404e-06	-0.000993969	0.00385985	0.796782	0.0154089	0.00946945	0.103703	-0.0138286	0.00579622	0.0170448	-0.00422361	0.00928193	0.649087	0.0140799	0.00933245	0.131388	-0.00814087	0.00584823	0.16392	-0.00112333	0.0040337	0.78064	-0.00551144
	rs72730503	15	75086386	G	A	0.270173	G	0.996351	G	-0.0370938	0.00863005	1.72847e-05	-0.0367156	0.00604277	1.23928e-09	-0.0346413	0.00750658	3.94774e-06	-0.0396126	0.0084687	2.91778e-06	-0.0377762	0.00666071	1.42289e-08	-0.0205966	0.0042048	9.67654e-07	-0.000578334	0.00387464	0.881348	0.0138843	0.00950657	0.144169	-0.0143741	0.00581645	0.013465	-0.00467992	0.00932127	0.615623	0.0126477	0.00936914	0.177051	-0.00932176	0.00586973	0.112267	-0.000750931	0.00404917	0.852874	-0.00519851
	rs62006565	15	75086504	T	C	0.278194	T	0.981476	T	-0.0400114	0.00862775	3.54426e-06	-0.0361677	0.00603337	2.05039e-09	-0.0329978	0.00749485	1.07192e-05	-0.0405639	0.00846674	1.6687e-06	-0.0376024	0.00665607	1.61882e-08	-0.0211394	0.00420134	4.87091e-07	0.000379369	0.00387153	0.921941	0.0142877	0.00949344	0.132335	-0.0143911	0.00580709	0.0132074	-0.00610561	0.00930028	0.51151	0.0134255	0.00935948	0.151462	-0.00897029	0.00586537	0.126178	-0.00125993	0.00404611	0.755503	-0.00542347
	rs62006566	15	75086534	C	T	0.361793	C	0.974652	C	-0.0445266	0.00812132	4.2306e-08	-0.0367627	0.00569451	1.08388e-10	-0.0327435	0.00705923	3.52306e-06	-0.0440169	0.00797342	3.41283e-08	-0.0422906	0.00628341	1.70763e-11	-0.018981	0.00395718	1.61565e-06	0.00299882	0.00364669	0.410886	0.0100933	0.00892106	0.257899	-0.0191913	0.00548087	0.000462896	-0.00682603	0.00870181	0.43279	0.00810648	0.00878844	0.356328	-0.0140768	0.0055399	0.0110565	-0.00480224	0.00381066	0.207595	-0.000295666
	rs62006567	15	75086545	C	T	0.36366	C	0.97714	C	-0.0440247	0.00811806	5.9143e-08	-0.0361408	0.00569079	2.15643e-10	-0.0324535	0.00705652	4.25736e-06	-0.0437301	0.00797019	4.13233e-08	-0.0416281	0.00627959	3.40927e-11	-0.0188741	0.0039547	1.82103e-06	0.00315413	0.00364443	0.386784	0.0101338	0.00891585	0.255716	-0.0192492	0.00547745	0.000441237	-0.00645958	0.00869664	0.45763	0.00810616	0.00878331	0.356066	-0.0140509	0.00553664	0.0111575	-0.00461369	0.00380826	0.225708	-0.000172464
	rs11635664	15	75088962	G	A	0.105962	A	0.479727	A	0.037134	0.0174484	0.0333293	0.021773	0.0122401	0.0752733	0.0273478	0.0152332	0.0726164	0.0405314	0.0171288	0.017975	0.0263932	0.0135515	0.051465	0.0182717	0.00850937	0.0317759	-0.00754501	0.00784342	0.336075	-0.0289749	0.0190587	0.128449	0.00440432	0.0117172	0.707004	-0.0284417	0.0188369	0.131083	-0.034167	0.0188408	0.069774	-0.00186145	0.0118206	0.87487	0.000238632	0.00819401	0.976767	-0.0161345
	rs11635664	15	75088962	G	A	0.356078	G	0.996224	A	0.037134	0.0174484	0.0333293	0.021773	0.0122401	0.0752733	0.0273478	0.0152332	0.0726164	0.0405314	0.0171288	0.017975	0.0263932	0.0135515	0.051465	0.0182717	0.00850937	0.0317759	-0.00754501	0.00784342	0.336075	-0.0289749	0.0190587	0.128449	0.00440432	0.0117172	0.707004	-0.0284417	0.0188369	0.131083	-0.034167	0.0188408	0.069774	-0.00186145	0.0118206	0.87487	0.000238632	0.00819401	0.976767	-0.0161345
	rs11635664	15	75088962	G	T	0.105962	A	0.479727	G	-0.0442607	0.0080965	4.63117e-08	-0.0390988	0.00566971	5.39361e-12	-0.0338806	0.00702391	1.41533e-06	-0.0442646	0.00794417	2.54326e-08	-0.0433648	0.00626299	4.44138e-12	-0.0194281	0.00394067	8.22634e-07	0.00256189	0.00363122	0.48049	0.0126821	0.00889281	0.15385	-0.0181632	0.00545645	0.000872761	-0.00463487	0.00866286	0.592635	0.0103364	0.00875932	0.237993	-0.0121536	0.00551597	0.0275729	-0.00312235	0.00379478	0.410623	-0.00215546
	rs11635664	15	75088962	G	T	0.356078	G	0.996224	G	-0.0442607	0.0080965	4.63117e-08	-0.0390988	0.00566971	5.39361e-12	-0.0338806	0.00702391	1.41533e-06	-0.0442646	0.00794417	2.54326e-08	-0.0433648	0.00626299	4.44138e-12	-0.0194281	0.00394067	8.22634e-07	0.00256189	0.00363122	0.48049	0.0126821	0.00889281	0.15385	-0.0181632	0.00545645	0.000872761	-0.00463487	0.00866286	0.592635	0.0103364	0.00875932	0.237993	-0.0121536	0.00551597	0.0275729	-0.00312235	0.00379478	0.410623	-0.00215546
	rs12898997	15	75090349	C	T	0.355769	C	0.997429	C	-0.0442929	0.00809324	4.47266e-08	-0.0390296	0.00566819	5.80084e-12	-0.0336305	0.00702185	1.67906e-06	-0.0441388	0.00794022	2.74104e-08	-0.0433138	0.00626061	4.61735e-12	-0.0194029	0.00393949	8.43667e-07	0.00262935	0.0036302	0.468882	0.0132195	0.00888972	0.137013	-0.0178448	0.00545519	0.00107154	-0.00469737	0.00866071	0.587563	0.0107051	0.00875707	0.221549	-0.0118852	0.00551475	0.0311527	-0.00298203	0.00379366	0.431837	-0.00226965
	rs2301249	15	75092384	T	C	0.273377	T	0.995744	T	-0.0377337	0.00859824	1.14589e-05	-0.0380696	0.00600734	2.3551e-10	-0.0360996	0.00745644	1.29438e-06	-0.0392109	0.00843716	3.37741e-06	-0.0371749	0.00663298	2.09823e-08	-0.0201361	0.00418228	1.47657e-06	0.0001808	0.00385378	0.962581	0.0140008	0.00946763	0.139207	-0.0146401	0.00578328	0.0113612	-0.00503422	0.00925796	0.586603	0.0117621	0.00933449	0.207657	-0.00845265	0.00584146	0.147898	0.000267078	0.00402797	0.947134	-0.00586433
	rs7085	15	75095483	T	C	0.274176	T	0.995583	T	-0.0365594	0.0085858	2.06916e-05	-0.0377315	0.0060008	3.2412e-10	-0.0356956	0.00744997	1.66276e-06	-0.0384891	0.00842568	4.9445e-06	-0.0369118	0.00662249	2.50584e-08	-0.0193667	0.004176	3.52781e-06	-0.000371903	0.00384797	0.923005	0.0125013	0.00945737	0.186229	-0.0146228	0.00577717	0.0113713	-0.00599358	0.00925075	0.517054	0.0101613	0.00932387	0.275803	-0.00866792	0.00583251	0.137246	0.00043864	0.00402172	0.913149	-0.00573038
	rs1378938	15	75096443	T	C	0.276765	T	0.995657	T	-0.0360134	0.00857471	2.67911e-05	-0.037027	0.00599566	6.62839e-10	-0.0353835	0.00744313	2.00324e-06	-0.0379111	0.00841561	6.67009e-06	-0.0364919	0.00661634	3.49568e-08	-0.0189233	0.00417267	5.76404e-06	-0.000369887	0.00384489	0.92336	0.0129052	0.00944831	0.171992	-0.0144883	0.00577238	0.0120774	-0.00502097	0.00924309	0.586988	0.0105675	0.00931546	0.256634	-0.0087727	0.0058279	0.132253	0.000433531	0.00401851	0.914088	-0.00586602
	rs35206230	15	75097780	C	T	0.355718	C	0.998901	C	-0.0440615	0.00809073	5.20342e-08	-0.0386665	0.00566636	8.93778e-12	-0.0337318	0.00701972	1.55118e-06	-0.043955	0.00793862	3.10853e-08	-0.0430137	0.00625797	6.33681e-12	-0.0190508	0.0039379	1.31428e-06	0.00248677	0.00362872	0.493155	0.0128394	0.00889466	0.148895	-0.0175208	0.00545364	0.00131558	-0.00409922	0.00866088	0.636001	0.0103961	0.00876167	0.235422	-0.0117701	0.00551333	0.0327764	-0.00260469	0.0037921	0.492164	-0.00253584
	rs34862454	15	75101530	C	T	0.35615	C	1	C	-0.0440993	0.00809102	5.07415e-08	-0.0386243	0.00566658	9.43167e-12	-0.0336698	0.00701968	1.62088e-06	-0.0439974	0.00793875	3.01675e-08	-0.0432031	0.0062577	5.113e-12	-0.0189772	0.00393747	1.43986e-06	0.00225301	0.00362832	0.534633	0.0135289	0.00889386	0.128237	-0.017387	0.00545397	0.00143344	-0.00376907	0.00866039	0.663415	0.0111109	0.00876091	0.204724	-0.0111841	0.00551346	0.0425119	-0.00272205	0.00379168	0.472821	-0.00280761
	rs12591513	15	75102714	G	A	0.355909	G	0.999	G	-0.0437666	0.00809081	6.38224e-08	-0.038378	0.0056653	1.26123e-11	-0.0337471	0.00702043	1.5381e-06	-0.043703	0.00793869	3.72459e-08	-0.0425168	0.00625643	1.08922e-11	-0.0190259	0.00393711	1.35024e-06	0.00250918	0.00362801	0.489182	0.0131901	0.0088936	0.138062	-0.0174018	0.00545325	0.00141797	-0.00379448	0.00865966	0.66126	0.0107387	0.00876074	0.220293	-0.0116696	0.0055128	0.0342787	-0.00260769	0.00379134	0.491578	-0.00236759
	rs12594062	15	75102851	T	C	0.355727	T	0.999113	T	-0.044054	0.00809032	5.22237e-08	-0.0386294	0.00566578	9.31005e-12	-0.0337067	0.00701909	1.57577e-06	-0.0439599	0.00793846	3.09565e-08	-0.0429773	0.00625722	6.56224e-12	-0.0189815	0.00393752	1.43237e-06	0.00246118	0.00362837	0.497572	0.0128272	0.00889479	0.149286	-0.0174228	0.0054533	0.00139931	-0.0038965	0.0086602	0.652764	0.010396	0.00876177	0.235428	-0.0117433	0.00551291	0.0331625	-0.00254202	0.00379172	0.502596	-0.00256377
	rs11630478	15	75102923	G	T	0.356932	G	0.997662	G	-0.0427272	0.0080809	1.25111e-07	-0.0374234	0.00566188	3.87993e-11	-0.0337127	0.00701706	1.55826e-06	-0.0428532	0.00793036	6.58459e-08	-0.0412236	0.00625044	4.28342e-11	-0.0183837	0.00393565	2.99929e-06	0.00234047	0.00362663	0.518697	0.0130606	0.00888386	0.141535	-0.0180006	0.00544975	0.000956942	-0.0050663	0.0086546	0.558292	0.0103849	0.0087517	0.23539	-0.0120416	0.00550877	0.0288271	-0.00234238	0.00379007	0.536556	-0.0026708
	rs760711380	15	75103831	CA	C	0.205182	CA	0.852803	CA	-0.0380135	0.0103427	0.00023798	-0.0363641	0.00720535	4.50432e-07	-0.0336454	0.00895402	0.000171826	-0.0390179	0.0101534	0.000121907	-0.0371787	0.00796491	3.05173e-06	-0.0196163	0.00502114	9.35948e-05	-2.29762e-06	0.00462729	0.999604	0.015937	0.011373	0.161138	-0.0121248	0.00694364	0.0807843	-0.00616521	0.0111314	0.579681	0.0149931	0.0112146	0.181258	-0.00566331	0.00700523	0.418839	0.0022964	0.00483522	0.634837	-0.00488242
	rs4886619	15	75106138	C	T	0.274647	C	0.995294	C	-0.0360919	0.00858061	2.606e-05	-0.037316	0.00599983	5.01685e-10	-0.0354754	0.00744674	1.90605e-06	-0.0380817	0.00842131	6.15049e-06	-0.0362599	0.00662171	4.37236e-08	-0.0191534	0.00417599	4.51084e-06	-0.000204312	0.00384795	0.957655	0.0128722	0.00945628	0.173453	-0.0144902	0.00577749	0.0121423	-0.0060466	0.00924945	0.513295	0.0105321	0.00932335	0.258638	-0.00848067	0.00583263	0.14595	0.000683581	0.00402164	0.865029	-0.00600884
	rs112987086	15	75106719	G	T	0.287544	G	0.975006	G	-0.0384679	0.00856895	7.18087e-06	-0.0390012	0.00599609	7.85376e-11	-0.0384828	0.00744242	2.34362e-07	-0.0413515	0.00840901	8.81684e-07	-0.0385246	0.00661198	5.69324e-09	-0.0189063	0.00416892	5.76411e-06	-0.000182104	0.00384139	0.96219	0.0149989	0.00944116	0.11215	-0.0150798	0.0057741	0.00901288	-0.00490461	0.00923601	0.595402	0.0122607	0.00930682	0.18772	-0.00957178	0.00582693	0.100453	0.000574049	0.0040149	0.886306	-0.00580581
	rs12441505	15	75107311	A	C	0.274907	A	0.995172	A	-0.0362487	0.00857806	2.39009e-05	-0.0371819	0.00599775	5.70454e-10	-0.0355518	0.0074453	1.80318e-06	-0.0381349	0.00841932	5.93938e-06	-0.0362089	0.0066193	4.5157e-08	-0.0195696	0.00417459	2.7645e-06	-0.0002342	0.00384666	0.951452	0.0137216	0.00945504	0.146725	-0.0140298	0.00577644	0.0151512	-0.0046829	0.00924918	0.612647	0.0116057	0.00932138	0.213122	-0.00797912	0.00583105	0.171196	0.000276643	0.00402038	0.945141	-0.00588123
	rs7176022	15	75107880	A	C	0.275763	A	0.994692	A	-0.0367891	0.00857225	1.78034e-05	-0.036802	0.00599516	8.37188e-10	-0.0353442	0.00744104	2.04262e-06	-0.0387513	0.00841423	4.13482e-06	-0.0362094	0.006616	4.44444e-08	-0.0198128	0.00417217	2.0485e-06	-0.000139466	0.00384436	0.971061	0.0129979	0.0094478	0.168909	-0.0144215	0.00577366	0.0124982	-0.00557833	0.00924038	0.546055	0.0108336	0.00931376	0.244769	-0.00818232	0.00582854	0.160372	0.000152194	0.00401796	0.969785	-0.00598733
	rs11636952	15	75114322	T	C	0.328525	T	0.993327	T	-0.0378742	0.00827093	4.69051e-06	-0.0348637	0.00578267	1.65842e-09	-0.033079	0.00717785	4.06944e-06	-0.0395315	0.00811502	1.11448e-06	-0.0367766	0.0063864	8.5293e-09	-0.0169305	0.00402156	2.55624e-05	0.00201076	0.0037056	0.587388	0.0162553	0.00907385	0.0732352	-0.0157867	0.00556806	0.00458067	-0.00521288	0.0088595	0.556272	0.0127783	0.0089418	0.153002	-0.00899391	0.00562355	0.109752	0.000130628	0.00387256	0.973091	-0.0034581
	rs11072509	15	75114374	C	G	0.275346	C	0.991932	C	-0.0354305	0.00859163	3.73839e-05	-0.0364831	0.00600527	1.24525e-09	-0.0349145	0.00745598	2.84028e-06	-0.0375128	0.00843292	8.68723e-06	-0.035679	0.00662921	7.39388e-08	-0.0197341	0.00418103	2.36189e-06	-0.00013427	0.00385258	0.972198	0.0138733	0.00946525	0.142741	-0.0145903	0.00578514	0.0116699	-0.00553248	0.00926219	0.5503	0.0116671	0.0093318	0.211219	-0.00830435	0.00583934	0.154991	0.000452139	0.00402654	0.910594	-0.00625695
	rs7180484	15	75115416	T	G	0.275402	T	0.991482	T	-0.0355438	0.0085922	3.53425e-05	-0.0364253	0.00600554	1.32441e-09	-0.0348235	0.00745617	3.01609e-06	-0.0377126	0.00843382	7.79622e-06	-0.0357262	0.00662898	7.09972e-08	-0.0197426	0.00418092	2.33703e-06	-0.000309915	0.00385247	0.935883	0.0132856	0.00946373	0.16038	-0.0149196	0.00578504	0.00991052	-0.00592162	0.00926226	0.522615	0.0110635	0.00933061	0.235745	-0.00862246	0.00583903	0.139762	0.000216155	0.00402641	0.957187	-0.00630635
	rs7162232	15	75115895	G	A	0.275367	G	0.991167	G	-0.0348517	0.00859273	5.0085e-05	-0.0365392	0.00600538	1.17571e-09	-0.0351841	0.00745689	2.38635e-06	-0.0371127	0.00843439	1.0859e-05	-0.0354013	0.00662755	9.25368e-08	-0.019916	0.00418064	1.90124e-06	-0.000163749	0.00385221	0.966094	0.0137223	0.00946441	0.147105	-0.0148715	0.00578471	0.0101475	-0.00613315	0.00926054	0.507792	0.0113069	0.00933136	0.225636	-0.0082898	0.00583889	0.155683	9.84939e-05	0.00402614	0.980483	-0.00600944
	rs12917376	15	75116167	C	T	0.427986	C	0.990658	C	-0.0314843	0.00775825	4.96118e-05	-0.0377834	0.00544175	3.86758e-12	-0.0352581	0.00675518	1.8043e-07	-0.0317964	0.00762676	3.06834e-05	-0.0379939	0.00600044	2.44171e-10	-0.0169657	0.00377892	7.14335e-06	0.000909615	0.00348236	0.793934	0.0121468	0.00851324	0.153649	-0.0163983	0.00523427	0.00173176	-0.00444432	0.00832703	0.593538	0.00933623	0.00839409	0.266047	-0.0126755	0.00528627	0.0164957	-0.00348803	0.00363836	0.337721	-0.00179841
	rs11634474	15	75116184	C	G	0.276506	C	0.990192	C	-0.0343102	0.00859008	6.51116e-05	-0.0357036	0.00600491	2.76604e-09	-0.0342591	0.00745769	4.3667e-06	-0.0364097	0.00843291	1.58324e-05	-0.0350575	0.00662657	1.22503e-07	-0.0194083	0.00418045	3.44355e-06	-0.000339128	0.00385201	0.929846	0.014551	0.00946163	0.124087	-0.0149724	0.00578411	0.00964042	-0.00511402	0.00925979	0.580759	0.0121744	0.00932891	0.191897	-0.00846906	0.00583858	0.146914	0.000215583	0.00402593	0.957295	-0.00625064
	rs79217743	15	75117912	G	T	0.13385	T	0.969069	T	-0.0337434	0.0112089	0.0026116	-0.0362216	0.00785961	4.06207e-06	-0.0262429	0.00968244	0.00672396	-0.0359268	0.0109977	0.00108922	-0.0369501	0.0086757	2.05662e-05	-0.0216397	0.00545177	7.21242e-05	0.00623265	0.00502459	0.21482	0.0320372	0.0123825	0.00967937	-0.011438	0.00755966	0.130277	0.014674	0.0120372	0.222834	0.0259015	0.0122328	0.0342381	-0.00628945	0.00764456	0.410661	0.00166399	0.00525119	0.751336	-0.00176947
	rs3935077	15	75120211	C	G	0.275515	C	0.989968	C	-0.0349367	0.00859794	4.85192e-05	-0.0365886	0.00600846	1.13876e-09	-0.035128	0.00746068	2.50528e-06	-0.0374617	0.00844042	9.10087e-06	-0.0352964	0.00663072	1.02389e-07	-0.0198654	0.00418322	2.04814e-06	-0.000151988	0.00385459	0.968547	0.0132297	0.00946378	0.162149	-0.0150597	0.00578797	0.00927309	-0.0067249	0.00926307	0.467851	0.0108074	0.00933126	0.246796	-0.00835766	0.0058416	0.152516	4.56245e-05	0.00402862	0.990964	-0.00610595
	rs6495122	15	75125645	A	C	0.426867	A	1	A	-0.0335374	0.00769558	1.31791e-05	-0.0378408	0.00540944	2.6714e-12	-0.0346986	0.00670319	2.2733e-07	-0.0342648	0.00756374	5.92007e-06	-0.0379223	0.00595995	1.99649e-10	-0.0160692	0.00375487	1.87388e-05	0.000880589	0.00346018	0.799115	0.0112757	0.00845139	0.182159	-0.0148883	0.00520162	0.00420769	-0.00384442	0.00826525	0.641843	0.00890897	0.00832998	0.284852	-0.0116768	0.00525438	0.0262664	-0.00361579	0.00361519	0.317231	-0.00180577
	rs9210	15	75128501	T	C	0.276134	T	0.996343	T	-0.036551	0.00854695	1.90576e-05	-0.0343004	0.00597755	9.61019e-09	-0.0312322	0.00740954	2.50208e-05	-0.0387263	0.00839031	3.93789e-06	-0.0342247	0.00659507	2.11706e-07	-0.0167352	0.00415767	5.69729e-05	-0.000849392	0.00383128	0.824548	0.016038	0.00941861	0.0886194	-0.0123339	0.00575824	0.0322005	-0.00429571	0.00920035	0.64057	0.014554	0.00928411	0.116981	-0.00502682	0.00581405	0.387261	0.00138782	0.00400359	0.728859	-0.00623165
	rs2290573	15	75129594	G	A	0.460872	G	0.981029	G	-0.0319115	0.00770382	3.45009e-05	-0.0362925	0.00539966	1.81628e-11	-0.0330195	0.00670357	8.44286e-07	-0.0333503	0.0075718	1.06425e-05	-0.0368602	0.00595001	5.87212e-10	-0.0127269	0.00375135	0.000692481	-5.24662e-05	0.0034571	0.987892	0.0150623	0.00845868	0.0749769	-0.0135896	0.00519638	0.00891891	-0.00476618	0.00828337	0.565032	0.0132442	0.00833609	0.112123	-0.00934288	0.0052466	0.0749575	-0.00243653	0.003612	0.499952	-0.00192177
	15:75130015_AG_A	15	75130015	AG	A	0.377836	AG	0.947863	AG	-0.0339946	0.00802208	2.26717e-05	-0.0331294	0.00562267	3.83137e-09	-0.0273972	0.00697194	8.5225e-05	-0.0353294	0.00788673	7.50945e-06	-0.0347757	0.00620418	2.09032e-08	-0.0150415	0.00391728	0.000123207	-0.00254761	0.00360883	0.480229	0.0117541	0.00888168	0.185714	-0.0125261	0.00541491	0.0207114	-0.00987011	0.00868949	0.256023	0.009756	0.00875375	0.265079	-0.00610046	0.00546079	0.263938	0.00148548	0.00377136	0.693667	-0.0065739
	rs12898397	15	75130093	T	C	0.387092	T	1	T	-0.0283895	0.00783894	0.000293381	-0.036451	0.00550308	3.52889e-11	-0.0328765	0.00681635	1.41833e-06	-0.0294575	0.00770477	0.000131987	-0.0351009	0.00606313	7.11034e-09	-0.0165394	0.00382005	1.49468e-05	-0.00196397	0.00352046	0.576932	0.0123269	0.00864103	0.153723	-0.0129306	0.00529377	0.0145842	-0.0046717	0.00843365	0.579628	0.0110335	0.0085196	0.195306	-0.00942896	0.00534703	0.0778372	-0.00132425	0.00367774	0.718795	-0.00491326
	rs2290572	15	75130573	A	G	0.381541	A	0.998612	A	-0.0291834	0.00784139	0.000198317	-0.0373197	0.00550645	1.23345e-11	-0.0343297	0.00682022	4.83757e-07	-0.0302423	0.00770943	8.77558e-05	-0.0353895	0.00606677	5.4645e-09	-0.0166579	0.00382333	1.32016e-05	-0.00199429	0.00352357	0.571404	0.0120046	0.00864649	0.165035	-0.0122055	0.00529806	0.0212384	-0.00489384	0.00844224	0.562132	0.0109651	0.00852524	0.198386	-0.00833463	0.00535112	0.119345	-0.00137225	0.00368093	0.709297	-0.00486727
	rs4886615	15	75131661	A	G	0.278024	A	1	A	-0.0355251	0.00850987	2.99577e-05	-0.0351348	0.00595652	3.68506e-09	-0.0309753	0.00738231	2.72431e-05	-0.0380842	0.00835416	5.16976e-06	-0.0348243	0.00656933	1.15606e-07	-0.0164505	0.00414041	7.09662e-05	-0.000841956	0.00381537	0.825346	0.0152727	0.00937783	0.103413	-0.0121238	0.0057368	0.0345757	-0.00558739	0.00917054	0.542347	0.0133844	0.00924546	0.147721	-0.00448628	0.00579005	0.438446	0.00198438	0.00398685	0.618675	-0.00627315
	rs936227	15	75131959	A	G	0.381412	A	0.998103	A	-0.0288242	0.00784456	0.000238905	-0.0372169	0.00550826	1.42483e-11	-0.0344573	0.00682363	4.44541e-07	-0.0302671	0.00771204	8.70724e-05	-0.0351278	0.00606796	7.11801e-09	-0.0163976	0.00382462	1.80924e-05	-0.00185619	0.00352467	0.598452	0.011479	0.00865161	0.184587	-0.0124944	0.00529988	0.0184014	-0.00486016	0.00844823	0.565102	0.0104341	0.00852996	0.221253	-0.00856746	0.00535247	0.109457	-0.00125927	0.00368213	0.732356	-0.00473118
	rs936228	15	75132164	T	C	0.279005	T	0.99899	T	-0.0359105	0.0085126	2.46803e-05	-0.0348044	0.00595851	5.20906e-09	-0.0309869	0.00738607	2.73104e-05	-0.0389014	0.00835725	3.25849e-06	-0.0348904	0.00657202	1.10716e-07	-0.0165371	0.00414207	6.54259e-05	-0.000885645	0.00381691	0.816514	0.0149947	0.00938757	0.110215	-0.0122298	0.00573901	0.0330927	-0.00563226	0.00917359	0.539244	0.013129	0.00925459	0.156016	-0.00444169	0.00579278	0.443225	0.00205988	0.00398848	0.605535	-0.00631224
	rs936229	15	75132319	A	G	0.278854	A	0.998639	A	-0.0359763	0.00851558	2.40056e-05	-0.0347006	0.00596043	5.84761e-09	-0.0310064	0.0073886	2.71661e-05	-0.0389477	0.00835993	3.19511e-06	-0.0349978	0.00657481	1.02473e-07	-0.0167452	0.00414364	5.32118e-05	-0.000807442	0.00381836	0.832526	0.0150722	0.00939144	0.108533	-0.012294	0.00574154	0.0322583	-0.0056934	0.00917795	0.535043	0.013234	0.00925829	0.152895	-0.0044636	0.00579506	0.441158	0.00201838	0.00398999	0.612955	-0.00627724
	rs12908814	15	75132490	C	G	0.381235	C	0.997512	C	-0.0287935	0.00784822	0.000244213	-0.0371516	0.00551076	1.57887e-11	-0.0343627	0.00682577	4.81895e-07	-0.0301398	0.00771471	9.37579e-05	-0.0351844	0.00607161	6.87444e-09	-0.0166577	0.00382637	1.34146e-05	-0.00158406	0.00352635	0.653284	0.0118762	0.00865783	0.170163	-0.012368	0.00530281	0.0196848	-0.00457041	0.00845328	0.588742	0.0108535	0.00853582	0.203555	-0.00836375	0.0053556	0.118367	-0.00114771	0.00368384	0.755382	-0.00462866
	rs2290574	15	75135447	T	C	0.278001	T	0.998204	T	-0.0364032	0.00851367	1.91126e-05	-0.034886	0.00595923	4.81851e-09	-0.0313481	0.00738592	2.19794e-05	-0.0395294	0.00835907	2.26866e-06	-0.0353422	0.00657413	7.64988e-08	-0.0170693	0.00414268	3.78522e-05	-0.000755838	0.0038175	0.843051	0.0150169	0.00939192	0.109854	-0.0118095	0.00573975	0.0396419	-0.00458753	0.0091701	0.616889	0.0131997	0.0092581	0.153954	-0.00395799	0.0057952	0.494623	0.00217004	0.00398927	0.586465	-0.0062799
	rs6939	15	75136257	A	C	0.298268	A	0.996643	A	-0.0362039	0.00836925	1.52565e-05	-0.0351286	0.00585521	1.98906e-09	-0.0290707	0.00725173	6.11483e-05	-0.037878	0.00821957	4.07925e-06	-0.0365815	0.00646388	1.52703e-08	-0.0156495	0.00407242	0.000121703	0.000202896	0.0037529	0.956884	0.0116981	0.00921717	0.204394	-0.0128719	0.00563866	0.0224455	-0.00504979	0.0089921	0.574407	0.010185	0.00908564	0.262298	-0.00548405	0.00569639	0.335689	0.000466342	0.0039218	0.905347	-0.00613051
	rs6938	15	75136261	C	G	0.314736	C	1	C	-0.0374006	0.00829124	6.48658e-06	-0.0360607	0.0058032	5.19798e-10	-0.0292781	0.00718349	4.59593e-05	-0.039367	0.00814211	1.339e-06	-0.0383938	0.00640922	2.10661e-09	-0.0180966	0.00403954	7.4752e-06	0.000802774	0.00372284	0.829273	0.0132705	0.00912586	0.145916	-0.0113466	0.00559236	0.0424672	-0.0026822	0.00891339	0.76348	0.0130621	0.00899094	0.14629	-0.0047179	0.00564745	0.403493	-0.000252952	0.00388992	0.948152	-0.00546612
	rs12487	15	75136694	T	C	0.447695	T	0.989176	T	-0.0301682	0.00769269	8.81795e-05	-0.0365445	0.00539846	1.30365e-11	-0.0322132	0.00668796	1.46599e-06	-0.0318871	0.00755919	2.46951e-05	-0.0369344	0.00595236	5.50994e-10	-0.0152244	0.00375021	4.91844e-05	0.00116305	0.00345588	0.736462	0.00923788	0.00845779	0.274742	-0.0152372	0.00519584	0.00336262	-0.00586753	0.00826233	0.477615	0.00674649	0.00833281	0.418161	-0.0114268	0.00524813	0.0294606	-0.00192053	0.00361036	0.594761	-0.00302884
	15:75138787_CAA_C	15	75138787	CAA	C	0.335665	CAA	0.978697	CAA	-0.0381835	0.00825223	3.72802e-06	-0.032613	0.00576663	1.56057e-08	-0.0271211	0.00714011	0.000145854	-0.0392755	0.00809796	1.24132e-06	-0.0361216	0.00637236	1.44813e-08	-0.0144995	0.00401256	0.000302192	-0.00053763	0.00369733	0.884387	0.008713	0.00906845	0.336661	-0.0154936	0.00555455	0.00528259	-0.00974394	0.0088268	0.269646	0.00618467	0.00893418	0.488788	-0.00894668	0.00561421	0.111035	0.000806899	0.00386353	0.834566	-0.00554852
	rs199548397	15	75138804	GA	G	0.335665	GA	0.978697	GA	-0.0381835	0.00825223	3.72802e-06	-0.032613	0.00576663	1.56057e-08	-0.0271211	0.00714011	0.000145854	-0.0392755	0.00809796	1.24132e-06	-0.0361216	0.00637236	1.44813e-08	-0.0144995	0.00401256	0.000302192	-0.00053763	0.00369733	0.884387	0.008713	0.00906845	0.336661	-0.0154936	0.00555455	0.00528259	-0.00974394	0.0088268	0.269646	0.00618467	0.00893418	0.488788	-0.00894668	0.00561421	0.111035	0.000806899	0.00386353	0.834566	-0.00554852
	rs555107516	15	75139427	A	T	0.236208	A	0.931877	A	-0.030484	0.00935064	0.00111526	-0.0385505	0.00656588	4.34366e-09	-0.0280298	0.00814332	0.000577925	-0.0321434	0.00919685	0.000474766	-0.036435	0.00723392	4.75199e-07	-0.0200718	0.00457729	1.16035e-05	0.00162318	0.00421865	0.700415	0.0126347	0.0103371	0.221621	-0.011529	0.00631597	0.0679495	0.00245733	0.0100749	0.807304	0.0116249	0.010186	0.25377	-0.00617752	0.00638226	0.333087	-0.00343416	0.00440815	0.435953	-0.0012545
	rs12902690	15	75139696	A	G	0.34724	A	0.997416	A	-0.0378501	0.00810215	3.00438e-06	-0.0338704	0.00566529	2.26236e-09	-0.0267194	0.00702318	0.000142337	-0.0391409	0.00795403	8.66682e-07	-0.0364799	0.00625666	5.5555e-09	-0.0145164	0.00394215	0.000231186	0.00187223	0.00363231	0.606248	0.0132597	0.0089045	0.136474	-0.0139954	0.00545916	0.0103598	-0.00633698	0.00867824	0.465266	0.0099464	0.00877389	0.256958	-0.00722252	0.00551644	0.190446	0.000680394	0.00379597	0.857749	-0.00478332
	rs3765066	15	75140854	G	A	0.347512	G	0.997378	G	-0.0377222	0.00809924	3.21767e-06	-0.0337589	0.00566391	2.52966e-09	-0.0265624	0.00702009	0.00015471	-0.0391049	0.00795138	8.79572e-07	-0.0364434	0.00625522	5.70718e-09	-0.014415	0.00394106	0.000254647	0.00160876	0.0036313	0.657747	0.0130306	0.00890136	0.143239	-0.0142902	0.00545739	0.00883349	-0.00646595	0.00867445	0.456036	0.00970721	0.00877094	0.268415	-0.00754646	0.00551496	0.171203	0.00044719	0.00379493	0.906196	-0.00495923
	rs4886613	15	75142040	G	A	0.295518	G	0.995601	G	-0.037467	0.00840817	8.3866e-06	-0.0344112	0.00588722	5.08733e-09	-0.0295677	0.00728708	4.96886e-05	-0.0392571	0.00825558	1.99276e-06	-0.0353776	0.00649736	5.206e-08	-0.0175954	0.00409109	1.7023e-05	0.000128488	0.0037697	0.97281	0.00853355	0.00926556	0.357062	-0.0131694	0.00567129	0.020229	-0.00699335	0.00903555	0.438948	0.0066849	0.00913567	0.464336	-0.0072245	0.0057283	0.207243	0.000259478	0.00393953	0.947485	-0.00624536
	rs72534035	15	75142185	CAG	C	0.2976	CAG	0.995897	CAG	-0.0382037	0.00840098	5.45395e-06	-0.0345535	0.00588194	4.26133e-09	-0.029165	0.00727865	6.16316e-05	-0.0399785	0.00824778	1.25936e-06	-0.0361386	0.0064935	2.62884e-08	-0.0177622	0.00408868	1.39875e-05	0.000431435	0.0037675	0.90883	0.00843202	0.00926166	0.36261	-0.0127401	0.00566633	0.0245548	-0.00689325	0.00902741	0.445118	0.00674804	0.0091317	0.459933	-0.00668802	0.005724	0.242642	0.000387609	0.0039372	0.921577	-0.00611088
	rs936230	15	75145098	T	C	0.286621	T	0.997451	T	-0.0372696	0.00844914	1.03309e-05	-0.0341817	0.0059096	7.32318e-09	-0.0282718	0.00731895	0.00011227	-0.0387952	0.00829734	2.9451e-06	-0.0353455	0.00652375	6.05383e-08	-0.0165382	0.00410876	5.69834e-05	3.676e-05	0.00378595	0.992253	0.0102694	0.0093022	0.269616	-0.0131643	0.0056932	0.0207651	-0.00685604	0.00907483	0.449956	0.00836747	0.00917197	0.361627	-0.00621098	0.00574958	0.280035	0.000218512	0.00395651	0.955956	-0.00672961
	rs1869959	15	75147332	A	C	0.286462	A	0.996954	A	-0.0366114	0.00845051	1.48044e-05	-0.0338367	0.00591114	1.04356e-08	-0.027761	0.00731986	0.000149332	-0.0381449	0.00829896	4.3194e-06	-0.0348801	0.00652618	9.09693e-08	-0.0166686	0.00410947	4.99166e-05	0.000197267	0.00378661	0.958452	0.00997367	0.00930331	0.283706	-0.0136406	0.00569447	0.0166039	-0.00720912	0.00907564	0.427006	0.00804034	0.00917279	0.380744	-0.00671906	0.00575079	0.242661	6.97612e-05	0.00395719	0.985935	-0.00655781
	15:75148057_CAA_C	15	75148057	CAA	C	0.370915	CAA	0.93579	CAA	-0.0396125	0.00811795	1.06957e-06	-0.0399798	0.00570295	2.39944e-12	-0.0302548	0.00704015	1.73189e-05	-0.0405316	0.00797087	3.7019e-07	-0.0400414	0.00629661	2.04437e-10	-0.0155701	0.00395793	8.36255e-05	-0.000273219	0.00364677	0.940278	0.0101148	0.00895123	0.258491	-0.0134056	0.00548703	0.0145626	-0.00847856	0.00873253	0.331599	0.0065519	0.00883352	0.458271	-0.00903248	0.00554204	0.103146	-0.00130187	0.0038103	0.732598	-0.00534233
	rs7180432	15	75148773	A	G	0.291792	A	0.996752	A	-0.0366305	0.0084491	1.46057e-05	-0.0337614	0.00590896	1.11093e-08	-0.0276908	0.00731839	0.000154736	-0.0381713	0.00829709	4.23302e-06	-0.0346831	0.00652423	1.06468e-07	-0.0167979	0.00410835	4.34032e-05	0.000148365	0.00378558	0.968737	0.0094714	0.00929651	0.308303	-0.0138695	0.00569237	0.0148324	-0.0074919	0.00907287	0.408955	0.00760677	0.00916638	0.406629	-0.00700329	0.00574837	0.223111	-7.61556e-05	0.00395613	0.984642	-0.00639151
	rs12906946	15	75153140	A	G	0.293066	A	0.996224	A	-0.0384055	0.00838653	4.68542e-06	-0.0336734	0.00586309	9.32692e-09	-0.027228	0.00725189	0.000173879	-0.0390958	0.00823512	2.07064e-06	-0.0356151	0.00647477	3.80265e-08	-0.0153684	0.00407149	0.000160311	-0.00147926	0.00375162	0.693361	0.00856671	0.00924064	0.3539	-0.0125342	0.00564796	0.0264732	-0.0054924	0.00899486	0.54146	0.00725592	0.00910106	0.425308	-0.00680399	0.00570635	0.233126	0.000296641	0.00392075	0.93969	-0.0088474
	rs6495124	15	75154779	C	T	0.293017	C	0.997472	C	-0.0383625	0.0083816	4.74037e-06	-0.0333249	0.00585864	1.28957e-08	-0.0270345	0.00724722	0.000191511	-0.0390851	0.00823028	2.05551e-06	-0.0352998	0.00647005	4.89508e-08	-0.0151559	0.00406891	0.000195551	-0.00147304	0.00374929	0.694406	0.00852969	0.0092348	0.35568	-0.0125562	0.0056439	0.0261018	-0.00584455	0.00898958	0.515603	0.00722725	0.0090955	0.426857	-0.00677859	0.00570206	0.234524	0.000271516	0.0039183	0.944755	-0.0088528
	rs12900662	15	75155662	T	C	0.443593	T	0.999508	T	-0.0273501	0.00765589	0.000354365	-0.0353608	0.00537268	4.68904e-11	-0.0301232	0.00665847	6.08542e-06	-0.0285652	0.00752383	0.000147001	-0.0348535	0.00592503	4.06728e-09	-0.0118398	0.00373081	0.00150633	-0.00109669	0.00343767	0.749712	0.0116004	0.008417	0.168153	-0.0145178	0.00517143	0.00499718	-0.00539723	0.00822679	0.511795	0.00720998	0.00829391	0.384686	-0.0111155	0.00522538	0.0334057	-0.00102923	0.00359179	0.774456	-0.00539851
	rs11630918	15	75155896	C	T	0.459229	C	1	C	-0.030171	0.00762011	7.53544e-05	-0.0375365	0.00535184	2.34238e-12	-0.0311161	0.00662545	2.65658e-06	-0.031655	0.00748954	2.3808e-05	-0.0381938	0.00590281	9.85711e-11	-0.0145363	0.00371543	9.14235e-05	-0.000946011	0.00342365	0.782305	0.0129676	0.00838181	0.121851	-0.0145918	0.00515055	0.0046117	-0.0030238	0.00818137	0.711687	0.00913721	0.00825597	0.268418	-0.0110397	0.00520639	0.0339754	-0.00206471	0.00357696	0.563789	-0.0052619
	rs4643278	15	75157582	C	T	0.4496	C	0.9992	C	-0.025181	0.00763512	0.000974974	-0.0337428	0.00536458	3.19595e-10	-0.0284233	0.00664761	1.90986e-05	-0.026103	0.00750549	0.000506264	-0.0329825	0.00591195	2.4315e-08	-0.0114525	0.00372348	0.00210024	-0.000473436	0.00343091	0.890248	0.0100386	0.0083964	0.231872	-0.0136134	0.0051624	0.00836547	-0.00664096	0.00820681	0.418407	0.00609149	0.0082747	0.461642	-0.0107055	0.00521607	0.0401339	-0.000740534	0.00358471	0.836337	-0.00511718
	rs796772390	15	75157721	C	CA	0.454731	C	0.970611	C	-0.024334	0.00772538	0.00163537	-0.0323676	0.00542536	2.44416e-09	-0.0274595	0.0067269	4.47347e-05	-0.0255276	0.00759611	0.000778781	-0.0314365	0.00598065	1.47501e-07	-0.0109354	0.00376563	0.00368489	-0.000708599	0.0034696	0.838173	0.00924322	0.00848706	0.276124	-0.0129944	0.00522075	0.0128131	-0.00621977	0.00830034	0.45366	0.00519373	0.00836829	0.534839	-0.0104983	0.00527547	0.0465925	0.000429856	0.00362513	0.905611	-0.00542839
	rs11072511	15	75159433	A	G	0.439266	A	0.997934	A	-0.0250103	0.00764889	0.00107773	-0.0326125	0.00537586	1.31468e-09	-0.0278118	0.00666199	2.99042e-05	-0.0263511	0.00752038	0.000459155	-0.0326338	0.00592439	3.63821e-08	-0.0115171	0.00372941	0.00201435	1.93471e-05	0.00343644	0.995508	0.0113401	0.00841587	0.177842	-0.013009	0.00517372	0.0119247	-0.0062728	0.00822551	0.445707	0.00720272	0.00829453	0.385201	-0.0101179	0.00522637	0.05288	-0.000516974	0.00359048	0.885513	-0.00477683
	rs12902515	15	75160998	G	C	0.443716	G	0.999119	G	-0.0248945	0.00763617	0.00111533	-0.0333428	0.0053649	5.16361e-10	-0.0283363	0.0066488	2.03222e-05	-0.0259447	0.00750736	0.000549323	-0.0325364	0.00591243	3.74992e-08	-0.0117058	0.00372391	0.00167033	-0.000399251	0.00343131	0.907371	0.00920229	0.00839854	0.273221	-0.0140145	0.0051629	0.00663997	-0.00741899	0.00820814	0.36608	0.00524552	0.00827646	0.526226	-0.0111471	0.00521658	0.0326129	-0.000791676	0.00358516	0.825233	-0.00519976
	rs4886608	15	75164530	G	A	0.44338	G	0.999574	G	-0.0251145	0.00763595	0.00100692	-0.033373	0.0053641	4.95249e-10	-0.0284623	0.00664815	1.86311e-05	-0.0261811	0.00750722	0.000488419	-0.0326461	0.00591129	3.3546e-08	-0.0115564	0.00372302	0.00190948	-0.000461093	0.00343048	0.893078	0.00943959	0.00839722	0.260969	-0.0136942	0.0051621	0.00798373	-0.00715153	0.00820639	0.383512	0.00549988	0.00827524	0.506301	-0.0108309	0.00521577	0.0378457	-0.000764011	0.00358435	0.831209	-0.00522737
	rs11857695	15	75165751	G	T	0.443242	G	0.999633	G	-0.0249205	0.00763606	0.00110185	-0.0333795	0.00536294	4.87261e-10	-0.0284606	0.00664737	1.86109e-05	-0.0259615	0.00750727	0.000544685	-0.0328153	0.00591068	2.83986e-08	-0.0116017	0.00372284	0.00183149	-0.000348816	0.00343021	0.919003	0.0093883	0.00839686	0.263548	-0.0137493	0.00516103	0.00772184	-0.00693091	0.00820404	0.398221	0.00546354	0.00827471	0.509087	-0.01097	0.00521507	0.0354245	-0.000713469	0.00358407	0.842211	-0.00534341
	rs12911254	15	75166335	G	A	0.465268	G	1	G	-0.0287635	0.00760369	0.000155417	-0.0358564	0.00534717	2.02082e-11	-0.0298663	0.00661738	6.40167e-06	-0.0299388	0.00747583	6.22524e-05	-0.0365944	0.00589405	5.38205e-10	-0.0141432	0.00371048	0.000138081	-0.000393258	0.00341901	0.908429	0.0107268	0.00836503	0.199735	-0.0137683	0.00514483	0.00744917	-0.00466763	0.00816913	0.567751	0.0075473	0.00824165	0.359807	-0.0107743	0.00519957	0.0382553	-0.00193432	0.00357215	0.588163	-0.00493281
	rs12903205	15	75170082	A	G	0.442755	A	0.99973	A	-0.0252195	0.00763466	0.000956929	-0.0338975	0.00536373	2.63637e-10	-0.028672	0.00664773	1.6142e-05	-0.0262066	0.00750593	0.000481181	-0.0331129	0.0059104	2.12354e-08	-0.0118409	0.00372321	0.00147161	-0.000465978	0.00343059	0.891956	0.00914852	0.00839725	0.27596	-0.0135695	0.00516149	0.00856577	-0.0068937	0.00820577	0.400858	0.00527384	0.00827508	0.523925	-0.0107969	0.00521534	0.0384344	-0.000691703	0.00358447	0.846981	-0.00534913
	15:75170391_CG_C	15	75170391	CG	C	0.292917	CG	0.999458	CG	-0.0379926	0.00837209	5.706e-06	-0.0323197	0.00585366	3.37826e-08	-0.0258331	0.00724151	0.000361044	-0.038764	0.00822082	2.42529e-06	-0.0347868	0.00646307	7.38091e-08	-0.0147933	0.00406401	0.000272672	-0.00197024	0.0037448	0.598801	0.00745792	0.00922343	0.418763	-0.0128239	0.00563746	0.0229231	-0.00581822	0.00898089	0.517092	0.00626081	0.00908493	0.490741	-0.00756922	0.00569567	0.183871	0.000592867	0.00391357	0.879589	-0.00923976
	15:75171399_GT_G	15	75171399	GT	G	0.433195	GT	0.926307	GT	-0.0245301	0.00795873	0.00205727	-0.0319701	0.00559077	1.08012e-08	-0.0248252	0.0069277	0.000339481	-0.0243681	0.0078228	0.00184137	-0.0323127	0.0061629	1.58501e-07	-0.0124037	0.00387738	0.00137943	0.000789046	0.00357243	0.825193	0.0106158	0.0087628	0.225729	-0.0118752	0.00537821	0.0272466	-0.00416803	0.00856961	0.626707	0.00646095	0.00863114	0.454128	-0.0094552	0.00543408	0.0818663	0.000241077	0.00373309	0.94851	-0.00543373
	15:75172051_CT_C	15	75172051	CT	C	0.432879	CT	0.813517	CT	-0.0248378	0.00851123	0.00352337	-0.031346	0.0059587	1.44073e-07	-0.024666	0.00738316	0.000836028	-0.0283053	0.00835681	0.000707389	-0.0318265	0.00657175	1.28298e-06	-0.0168797	0.0041302	4.37423e-05	-0.000332767	0.0038064	0.930335	0.0028661	0.00935948	0.759437	-0.0128368	0.0057233	0.0249058	0.00320649	0.0091347	0.725574	0.000348479	0.00923139	0.969888	-0.0131403	0.00578992	0.0232398	-0.00231662	0.00397686	0.560215	-0.00818138
	rs4886632	15	75173925	G	T	0.448902	G	0.999656	G	-0.0254871	0.00763267	0.0008414	-0.0343379	0.00536294	1.53555e-10	-0.0286746	0.00664612	1.60381e-05	-0.0263813	0.00750323	0.000438852	-0.0335381	0.00590922	1.38957e-08	-0.0117334	0.00372278	0.00162318	-0.000583601	0.00343019	0.864903	0.00953491	0.00839362	0.25598	-0.013406	0.00516058	0.00938482	-0.00649015	0.00820397	0.428894	0.00567074	0.00827192	0.493009	-0.0106671	0.00521429	0.0407844	-0.000702468	0.00358403	0.844611	-0.00531856
	rs6495126	15	75175026	A	G	0.294188	A	0.998236	A	-0.0375489	0.00837222	7.32662e-06	-0.0325275	0.00585223	2.73714e-08	-0.0262032	0.00724143	0.000296685	-0.0384931	0.00822116	2.85214e-06	-0.034808	0.00646182	7.20577e-08	-0.0146699	0.00406346	0.000306074	-0.00211068	0.00374428	0.572953	0.00673006	0.00922303	0.46558	-0.0127574	0.00563616	0.0236083	-0.00654991	0.00897973	0.465757	0.00547349	0.0090847	0.54685	-0.0074863	0.00569452	0.188632	0.000541979	0.00391295	0.889838	-0.00911915
	rs7497393	15	75175457	G	C	0.465284	G	0.99939	G	-0.0281892	0.00760044	0.000208628	-0.0357648	0.0053448	2.22619e-11	-0.0292861	0.00661586	9.59794e-06	-0.029376	0.0074726	8.47487e-05	-0.036753	0.00589064	4.43091e-10	-0.0141478	0.00370988	0.000137053	0.000180187	0.00341838	0.957962	0.0102801	0.00836267	0.218977	-0.0139664	0.00514288	0.00661574	-0.00497351	0.00816561	0.542477	0.00697837	0.0082383	0.396968	-0.0108068	0.00519716	0.0375873	-0.0018173	0.00357142	0.610861	-0.00501792
	rs71140107	15	75176097	G	GT	0.445086	G	0.993952	G	-0.0244354	0.00765042	0.00140495	-0.0330983	0.00537299	7.3108e-10	-0.0277311	0.00666009	3.13725e-05	-0.0252463	0.00752083	0.000789471	-0.0325353	0.005921	3.92726e-08	-0.0117344	0.0037299	0.00165542	0.000354301	0.00343675	0.91789	0.00859285	0.00841699	0.307316	-0.0141134	0.00517057	0.00634324	-0.00647991	0.0082231	0.430697	0.00479348	0.00829427	0.563319	-0.011258	0.0052241	0.0311633	-0.000816932	0.00359087	0.820033	-0.0049664
	rs4886633	15	75178207	G	A	0.29341	G	0.999221	G	-0.0376508	0.00836811	6.84833e-06	-0.0321754	0.00585166	3.8445e-08	-0.0255515	0.00723938	0.000416812	-0.0384796	0.00821659	2.83885e-06	-0.0348252	0.0064596	7.02732e-08	-0.0146794	0.00406196	0.000301783	-0.00165515	0.00374297	0.658344	0.00755908	0.009223	0.412458	-0.0129675	0.0056354	0.0213899	-0.0060914	0.00897858	0.497501	0.00629564	0.00908378	0.488276	-0.00737665	0.00569293	0.195064	0.000634757	0.00391158	0.871089	-0.00909643
	rs9673065	15	75180892	T	G	0.441401	T	0.996663	T	-0.02427	0.00764874	0.00151018	-0.033223	0.0053744	6.37817e-10	-0.0271626	0.00666207	4.56744e-05	-0.0248749	0.00751932	0.000940461	-0.032722	0.00592163	3.29446e-08	-0.0122953	0.00373081	0.000982337	-0.00036795	0.00343769	0.914762	0.00822172	0.00841657	0.328654	-0.0145231	0.00517164	0.00498302	-0.00806774	0.00822523	0.326674	0.00437105	0.00829413	0.598195	-0.0112293	0.0052254	0.0316393	-0.000805358	0.00359177	0.822584	-0.00487932
	rs8031937	15	75181121	A	G	0.293536	A	0.999426	A	-0.0375715	0.0083652	7.10798e-06	-0.0322021	0.00585112	3.7353e-08	-0.0254024	0.00723832	0.000449584	-0.038438	0.00821386	2.88781e-06	-0.0349051	0.00645815	6.51524e-08	-0.0145583	0.00406111	0.000337464	-0.00163782	0.00374219	0.661631	0.00716897	0.00921922	0.436806	-0.0131736	0.00563456	0.0193901	-0.00629736	0.00897632	0.482965	0.00589684	0.00908012	0.516071	-0.00752886	0.00569183	0.185923	0.00064469	0.00391076	0.869062	-0.00917698
	rs11638130	15	75183935	G	A	0.465676	G	0.999699	G	-0.0280575	0.00759885	0.000222688	-0.0357329	0.00534393	2.30187e-11	-0.0290809	0.00661491	1.10433e-05	-0.0293	0.00747123	8.81427e-05	-0.0367646	0.00588918	4.33229e-10	-0.0141251	0.00370919	0.000140082	0.000133803	0.00341773	0.968771	0.0108939	0.00836095	0.192606	-0.0139427	0.00514156	0.006694	-0.00498745	0.00816325	0.541229	0.00754083	0.00823668	0.359929	-0.0106303	0.00519615	0.0407789	-0.00174152	0.00357076	0.625752	-0.00505615
	rs11633472	15	75184084	T	G	0.465639	T	0.999702	T	-0.0280144	0.00759919	0.000227853	-0.0356804	0.0053438	2.45858e-11	-0.0290566	0.00661463	1.12214e-05	-0.0292528	0.00747154	9.05418e-05	-0.0367332	0.00588926	4.48472e-10	-0.0140512	0.00370921	0.000151812	6.20041e-05	0.00341774	0.985526	0.0108555	0.00836098	0.194179	-0.0139366	0.00514135	0.00671598	-0.00491364	0.00816285	0.547212	0.00751115	0.0082367	0.361824	-0.0106462	0.00519602	0.040474	-0.00174905	0.00357077	0.624259	-0.00506412
	rs12913293	15	75184458	G	C	0.443659	G	0.999747	G	-0.024755	0.00763217	0.00118225	-0.0334478	0.0053625	4.47747e-10	-0.0279017	0.00664661	2.70045e-05	-0.0258128	0.00750365	0.000582541	-0.0329557	0.00590794	2.44196e-08	-0.0118315	0.00372231	0.00148048	-0.000182196	0.00342979	0.957635	0.00921232	0.00839641	0.272577	-0.0139639	0.00515984	0.00680595	-0.00743507	0.0082048	0.364847	0.00525885	0.00827386	0.525044	-0.0107946	0.00521327	0.038399	-0.000625529	0.00358358	0.86143	-0.0053835
	rs7495739	15	75185670	A	G	0.443583	A	0.999707	A	-0.0245908	0.00763252	0.00127535	-0.0333153	0.00536268	5.24843e-10	-0.027728	0.00664706	3.0333e-05	-0.0256527	0.00750398	0.000630524	-0.0328324	0.00590804	2.75399e-08	-0.0118317	0.00372258	0.00148151	-0.000196241	0.00343004	0.954376	0.00927094	0.00839622	0.269527	-0.0140752	0.00516007	0.00637895	-0.0076723	0.00820427	0.349715	0.00532265	0.00827369	0.520021	-0.0108282	0.00521359	0.0378121	-0.000589453	0.00358383	0.869357	-0.00546806
	rs766771791	15	75186376	GTTCA	G	0.451373	GTTCA	0.981649	GTTCA	-0.0243505	0.00767665	0.0015157	-0.0335571	0.00539671	5.06322e-10	-0.0280419	0.0066895	2.77216e-05	-0.025259	0.00754735	0.000818817	-0.0328227	0.00594431	3.37314e-08	-0.0119015	0.00374849	0.00149866	0.000234571	0.00345386	0.945853	0.00890083	0.00845708	0.292595	-0.0145712	0.00519237	0.00501331	-0.00694895	0.0082631	0.400378	0.0052719	0.00833369	0.527	-0.0116721	0.00524667	0.0261064	-0.00093149	0.00360878	0.796317	-0.0050272
	rs796181657	15	75186448	T	TTTTCTGAGCCAG	0.358503	T	0.923977	T	-0.041311	0.00823413	5.28396e-07	-0.0339033	0.005761	4.00045e-09	-0.0247454	0.00711876	0.000509355	-0.0399762	0.00808099	7.58488e-07	-0.0380523	0.00636342	2.24774e-09	-0.0179386	0.00400447	7.48358e-06	-0.00114511	0.00369016	0.756323	0.00443015	0.00909022	0.626013	-0.0104222	0.00554013	0.0599469	0.000437064	0.00883446	0.960543	0.00420396	0.0089581	0.638866	-0.00872255	0.00560282	0.119519	-0.000344711	0.00385589	0.928765	-0.00859519
	15:75186504_AGCCTCT_A	15	75186504	AGCCTCT	A	0.459624	AGCCTCT	0.980743	AGCCTCT	-0.0253127	0.00767414	0.000973639	-0.0352706	0.00539946	6.52637e-11	-0.0301799	0.00668669	6.39806e-06	-0.02613	0.00754361	0.000533334	-0.0344162	0.00594591	7.15387e-09	-0.0113176	0.00374875	0.00253636	-0.000742771	0.00345451	0.829756	0.0107455	0.00844684	0.203337	-0.0129105	0.00519412	0.0129355	-0.00616579	0.00826188	0.455497	0.00723463	0.00832544	0.384868	-0.00942951	0.00524626	0.0722797	-0.000573163	0.00360926	0.873824	-0.00531073
	15:75187470_CT_C	15	75187470	CT	C	0.453437	CT	0.993328	CT	-0.0265659	0.00762142	0.000491725	-0.0356965	0.00535816	2.72087e-11	-0.0292856	0.00663469	1.01756e-05	-0.0278387	0.00749525	0.000204276	-0.036146	0.00590438	9.31109e-10	-0.0135726	0.0037193	0.000263134	-0.000205018	0.00342706	0.952296	0.0101326	0.00838431	0.226862	-0.0143206	0.00515581	0.00547804	-0.00622973	0.00818855	0.446792	0.00650389	0.0082609	0.431108	-0.0108115	0.00520965	0.0379641	-0.00123812	0.00358035	0.729486	-0.00548677
	rs67411922	15	75187612	A	G	0.29345	A	0.999396	A	-0.0376562	0.00836325	6.74421e-06	-0.0322628	0.00585155	3.52984e-08	-0.025577	0.00723752	0.000409897	-0.038537	0.00821201	2.7089e-06	-0.0350213	0.00645821	5.89454e-08	-0.0144681	0.00406171	0.000368065	-0.00170894	0.00374281	0.647965	0.00710441	0.00921975	0.440973	-0.0132986	0.00563483	0.0182737	-0.00662506	0.00897533	0.460436	0.00581671	0.00908071	0.521817	-0.00770853	0.00569234	0.175678	0.000686469	0.00391135	0.860682	-0.00917488
	rs55671836	15	75187931	C	CA	0.388035	C	0.982853	C	-0.0245233	0.00784554	0.00177554	-0.0337501	0.00551274	9.28167e-10	-0.0293354	0.00682823	1.74194e-05	-0.0258019	0.00771304	0.000823286	-0.0316986	0.0060751	1.8175e-07	-0.0124963	0.00382621	0.0010912	-0.00259137	0.00352587	0.462367	0.00617884	0.00864642	0.474856	-0.0131443	0.00530181	0.01317	-0.00682914	0.00844948	0.418964	0.00290254	0.00852304	0.733443	-0.0103541	0.00535542	0.0531929	-0.00107878	0.00368417	0.769663	-0.00727422
	rs1130741	15	75189930	A	G	0.4433	A	1	A	-0.0244494	0.00763182	0.00135887	-0.0332049	0.00536277	5.98546e-10	-0.02761	0.00664681	3.27617e-05	-0.0254079	0.00750319	0.000709482	-0.0326119	0.00590791	3.40509e-08	-0.0117363	0.00372251	0.0016175	-0.000181849	0.00342998	0.957718	0.0082605	0.00839794	0.325306	-0.014352	0.00515966	0.00541085	-0.00760725	0.00820347	0.353769	0.00438338	0.00827529	0.596328	-0.0114227	0.00521377	0.0284648	-0.000495701	0.0035838	0.88999	-0.00532227
	rs7497201	15	75190690	A	G	0.293358	A	0.999587	A	-0.037369	0.00836211	7.89942e-06	-0.0321812	0.00585149	3.81934e-08	-0.0252203	0.00723746	0.000493253	-0.0382508	0.00821107	3.20156e-06	-0.0348758	0.00645804	6.67887e-08	-0.0143772	0.00406168	0.0004007	-0.00155327	0.00374272	0.678135	0.00625169	0.00921925	0.497707	-0.0134261	0.00563481	0.0171886	-0.00624909	0.00897327	0.486177	0.00505208	0.00908023	0.577955	-0.00799641	0.0056926	0.160114	0.000741839	0.00391132	0.849572	-0.0090741
	rs8025447	15	75192222	T	G	0.441367	T	0.999767	T	-0.0238122	0.00764285	0.00183776	-0.0333907	0.00536823	4.99964e-10	-0.0278393	0.00665133	2.85148e-05	-0.0246766	0.00751316	0.00102314	-0.0322236	0.00591572	5.14211e-08	-0.0116494	0.00372688	0.00177365	0.000113479	0.00343406	0.973639	0.00817765	0.00841149	0.330961	-0.0131698	0.00516528	0.0107842	-0.00631961	0.00821444	0.441705	0.00442178	0.00828835	0.593697	-0.0104073	0.00521946	0.0461629	-0.000173158	0.00358802	0.961509	-0.00496648
	rs1127796	15	75193004	T	C	0.447445	T	0.999823	T	-0.0241066	0.00763997	0.00160515	-0.0337265	0.00536721	3.32471e-10	-0.0277773	0.00664879	2.95014e-05	-0.0248446	0.0075096	0.000939643	-0.0326031	0.00591428	3.55189e-08	-0.0115586	0.00372621	0.00192273	9.161e-05	0.00343345	0.978714	0.00859085	0.00840687	0.306847	-0.0130431	0.00516385	0.0115439	-0.00561422	0.00821149	0.494169	0.0048713	0.00828417	0.556521	-0.0103696	0.00521805	0.0468982	-0.000242268	0.00358735	0.946157	-0.00488355
	rs6495127	15	75194490	C	T	0.291214	C	1	C	-0.0368231	0.00838598	1.13286e-05	-0.0323513	0.00586627	3.50482e-08	-0.0253007	0.00725479	0.000488215	-0.0373977	0.00823396	5.59974e-06	-0.0345131	0.00647487	9.84426e-08	-0.0143505	0.00407204	0.000424976	-0.00119019	0.00375229	0.7511	0.00561825	0.00925069	0.543636	-0.0126208	0.00564897	0.0254742	-0.00446759	0.00899778	0.619531	0.00462908	0.00911124	0.611414	-0.00743531	0.00570742	0.192667	0.00121543	0.00392129	0.756594	-0.00871824
	15:75196012_TACAC_T	15	75196012	TACAC	T	0.465479	TACAC	0.99978	TACAC	-0.0278325	0.00759731	0.000249351	-0.0355045	0.00534366	3.07176e-11	-0.0289843	0.00661307	1.17438e-05	-0.0290273	0.00746924	0.000102056	-0.0365343	0.0058889	5.54743e-10	-0.0142431	0.00370928	0.000123165	0.000212498	0.00341782	0.950425	0.0102943	0.00836067	0.21823	-0.0138493	0.00514093	0.00706332	-0.00504776	0.00816102	0.536238	0.00702343	0.00823651	0.393824	-0.0107739	0.00519594	0.0381266	-0.0017139	0.00357081	0.631247	-0.0049267
	rs4886636	15	75196176	G	A	0.441387	G	0.999913	G	-0.0238095	0.00764232	0.00183855	-0.0333766	0.00536815	5.08056e-10	-0.0278187	0.00665089	2.88707e-05	-0.02468	0.00751264	0.00102066	-0.0322487	0.00591546	5.01429e-08	-0.011757	0.00372655	0.00160579	0.000144246	0.00343377	0.966492	0.00820497	0.00841152	0.32935	-0.0132	0.005165	0.0106005	-0.00620113	0.00821373	0.450274	0.00446756	0.00828808	0.589868	-0.0104679	0.00521947	0.0449086	-0.000224076	0.00358768	0.950199	-0.00491438
	rs11856413	15	75199892	A	G	0.465545	A	0.999754	A	-0.0278295	0.00759821	0.000250161	-0.0354749	0.0053438	3.19282e-11	-0.0288327	0.00661331	1.30532e-05	-0.0290294	0.00747007	0.000102118	-0.0364547	0.00588952	6.07001e-10	-0.014137	0.0037093	0.00013834	0.000201365	0.00341783	0.953019	0.0105332	0.00836114	0.207759	-0.0139122	0.00514132	0.00681232	-0.00497931	0.00816079	0.541768	0.0072491	0.00823651	0.378804	-0.0107678	0.00519646	0.038255	-0.00158488	0.00357091	0.657165	-0.0049613
x	15:75200666_CAA_C	15	75200666	CAA	C	0.21306	CAA	0.915794	CAA	-0.0419686	0.00971736	1.57404e-05	-0.0410558	0.00681004	1.66138e-09	-0.0348854	0.00842589	3.47669e-05	-0.0442779	0.00954792	3.5442e-06	-0.045423	0.00752852	1.61548e-09	-0.0190509	0.00473541	5.74761e-05	6.42465e-05	0.00436465	0.988256	0.00735458	0.0107687	0.494641	-0.00960806	0.00656629	0.143406	0.00371572	0.0104428	0.721981	0.00658265	0.0106171	0.535261	-0.00325802	0.00664109	0.623722	-0.00147729	0.00456061	0.745996	-0.00480267
	rs753441119	15	75201601	GACTTTAC	G	0.447868	GACTTTAC	0.99814	GACTTTAC	-0.0238055	0.00764703	0.00185388	-0.0332894	0.00537075	5.74192e-10	-0.0272312	0.00665445	4.28236e-05	-0.0244886	0.00751612	0.00112284	-0.0323348	0.00591844	4.692e-08	-0.0114153	0.003729	0.00220491	0.000363302	0.00343597	0.915793	0.00812224	0.00841424	0.334406	-0.0132778	0.0051678	0.0101916	-0.00539099	0.00821867	0.511866	0.00428367	0.00829113	0.6054	-0.0108842	0.00522188	0.0371331	-0.000215697	0.00358994	0.952089	-0.00472221
	rs371673613	15	75201736	CT	C	0.261501	CT	0.978096	CT	-0.0409695	0.00880864	3.3197e-06	-0.0390561	0.00617711	2.58656e-10	-0.0289913	0.0076461	0.000149887	-0.0406934	0.00865722	2.60799e-06	-0.0391713	0.00681039	8.88369e-09	-0.0155059	0.00429234	0.000303423	-0.000342296	0.00395532	0.931037	0.00614204	0.00971172	0.527108	-0.012578	0.00595209	0.0345859	-0.00371583	0.00948294	0.695177	0.00721271	0.00957165	0.451127	-0.00635779	0.00601024	0.290138	0.00196614	0.00413411	0.634367	-0.00855463
	rs57016684	15	75202205	G	GC	0.441421	G	0.9998	G	-0.0239271	0.00764157	0.00174315	-0.0333962	0.00536782	4.95158e-10	-0.027862	0.00665054	2.80281e-05	-0.0247754	0.00751198	0.000974626	-0.0322626	0.00591493	4.93474e-08	-0.0118134	0.00372645	0.00152395	0.000232703	0.00343367	0.945968	0.00843338	0.00841099	0.316035	-0.0130399	0.00516483	0.0115802	-0.00578478	0.00821379	0.481267	0.00470098	0.00828768	0.570567	-0.01038	0.00521914	0.0467237	-0.000210819	0.00358757	0.95314	-0.00485894
	rs11072512	15	75204026	C	T	0.44746	C	0.999774	C	-0.0241865	0.00763938	0.00154723	-0.0337736	0.00536702	3.13738e-10	-0.0279178	0.00664827	2.68399e-05	-0.024941	0.00750906	0.000896728	-0.0326721	0.005914	3.31894e-08	-0.0116422	0.00372601	0.00178096	0.000165763	0.00343327	0.961492	0.00871108	0.008407	0.300134	-0.012791	0.00516376	0.0132491	-0.00522214	0.00821167	0.524821	0.00503506	0.00828429	0.543337	-0.0101976	0.005218	0.0506673	-0.000196249	0.00358711	0.95637	-0.00481311
	rs12911781	15	75205405	A	G	0.291249	A	0.999656	A	-0.036627	0.00838863	1.26905e-05	-0.0322836	0.00586822	3.7814e-08	-0.0254186	0.00725739	0.000461539	-0.0372802	0.00823624	6.02687e-06	-0.0342346	0.00647645	1.25504e-07	-0.0141767	0.00407259	0.000499723	-0.00127769	0.0037528	0.733508	0.0053728	0.00925351	0.5615	-0.0123863	0.00565045	0.0283753	-0.00463698	0.00900074	0.606433	0.00447131	0.00911394	0.623713	-0.00722184	0.00570904	0.205882	0.00129618	0.00392181	0.741018	-0.0087449
	rs7495033	15	75206225	T	A	0.298307	T	0.996607	T	-0.0371467	0.0084024	9.86855e-06	-0.0324001	0.00587617	3.52453e-08	-0.0259248	0.0072686	0.000361967	-0.0379766	0.00824934	4.17194e-06	-0.0342871	0.00648604	1.25315e-07	-0.0137549	0.00407861	0.000745225	-0.00141113	0.00375843	0.707321	0.00574421	0.00926248	0.535159	-0.0130306	0.0056578	0.0212751	-0.0053251	0.00901007	0.554515	0.00490085	0.00912281	0.591129	-0.00758543	0.00571708	0.184579	0.00104427	0.00392765	0.790335	-0.0089945
	rs201942250	15	75206685	CT	C	0.306884	CT	0.989075	CT	-0.0419165	0.00832214	4.7688e-07	-0.0351754	0.00583072	1.62029e-09	-0.0268865	0.00720777	0.000191605	-0.0426171	0.0081738	1.8633e-07	-0.039677	0.00643522	7.07213e-10	-0.0167946	0.00404572	3.30947e-05	-0.00185316	0.00372826	0.61915	0.0074788	0.00917729	0.415124	-0.0124415	0.005615	0.0267116	-0.00289815	0.00893515	0.745673	0.00668515	0.00903874	0.459543	-0.0068813	0.00567226	0.225076	0.000136871	0.00389612	0.971976	-0.00901513
	rs71411085	15	75206685	C	A	0.273897	A	0.620834	A	0.0272145	0.0107258	0.0111778	0.0459876	0.00747068	7.51543e-10	0.0356578	0.00925415	0.000116792	0.0319759	0.0105231	0.00237882	0.0456608	0.0082595	3.24906e-08	0.0156494	0.00520064	0.00262043	-0.00457072	0.00479222	0.340197	-0.0196212	0.011723	0.0941963	0.0108618	0.00719767	0.131284	5.43536e-05	0.0114541	0.996214	-0.0162542	0.0115504	0.15937	0.00924746	0.0072683	0.20327	-0.000906805	0.00500648	0.856269	0.00861731
	rs7495664	15	75206970	C	T	0.465676	C	0.999755	C	-0.0277572	0.00759921	0.000260088	-0.0354169	0.00534435	3.45231e-11	-0.0288936	0.0066136	1.25257e-05	-0.0289847	0.00747099	0.000104868	-0.0362632	0.00589074	7.51508e-10	-0.0142464	0.00370989	0.000123042	0.000222429	0.00341842	0.94812	0.0108044	0.00836384	0.196441	-0.0138423	0.00514219	0.00710587	-0.00485784	0.00816224	0.551742	0.00763904	0.00823954	0.353874	-0.0106506	0.00519752	0.0404483	-0.00163938	0.00357144	0.646218	-0.00495952
	rs7173553	15	75207648	A	G	0.211963	A	0.998416	A	-0.0327871	0.00923094	0.000383226	-0.0312009	0.00644098	1.27464e-06	-0.0214274	0.0079673	0.00716075	-0.0335905	0.00906647	0.000211893	-0.0301324	0.00711489	2.28809e-05	-0.0152044	0.00447161	0.000673537	0.00265561	0.00412127	0.519339	0.00433689	0.010176	0.669975	-0.0128972	0.00619421	0.0373327	0.000280344	0.00986984	0.97734	0.00286766	0.0100355	0.775071	-0.00747397	0.00626697	0.233031	0.00269973	0.00430595	0.530676	-0.00571784
	rs12907898	15	75207872	C	T	0.448156	C	1	C	-0.0235103	0.00765199	0.00212543	-0.033201	0.00537352	6.5036e-10	-0.0279572	0.0066551	2.66505e-05	-0.0240344	0.00752124	0.00139735	-0.0316235	0.00592286	9.37263e-08	-0.0119829	0.0037304	0.00131743	0.000477457	0.00343739	0.889529	0.00960923	0.00841956	0.253758	-0.0125166	0.0051692	0.0154637	-0.0059322	0.00822094	0.47055	0.00608764	0.00829741	0.463151	-0.00988387	0.00522431	0.0585082	-0.000180463	0.00359129	0.959923	-0.004889
	rs12908365	15	75208146	C	T	0.447635	C	0.999795	C	-0.0240243	0.00764092	0.00166761	-0.0336186	0.00536794	3.80349e-10	-0.0279011	0.00664904	2.71984e-05	-0.0248033	0.00751052	0.000959637	-0.0322576	0.00591558	4.97475e-08	-0.0116136	0.00372655	0.00183083	0.000173917	0.0034338	0.959606	0.00881143	0.00841032	0.294791	-0.0130455	0.00516486	0.0115451	-0.005487	0.00821316	0.504093	0.00522659	0.0082877	0.528279	-0.0103495	0.0052193	0.0473794	-0.000212588	0.00358763	0.952748	-0.00486386
	rs7497026	15	75208549	T	C	0.441008	T	0.99931	T	-0.0236756	0.00764479	0.00195737	-0.0332475	0.00536975	5.98983e-10	-0.0279709	0.00665215	2.6192e-05	-0.0245848	0.00751495	0.00107132	-0.0318481	0.00591779	7.4075e-08	-0.011648	0.00372764	0.00177993	0.000182265	0.00343481	0.957681	0.00847075	0.00841509	0.314131	-0.0132117	0.005167	0.010562	-0.00617845	0.00821677	0.452099	0.00485162	0.00829192	0.558484	-0.010418	0.00522137	0.0460189	-0.00018345	0.00358869	0.959231	-0.00494584
	rs12914217	15	75209350	A	T	0.447586	A	0.99936	A	-0.0241573	0.007641	0.00157127	-0.0338371	0.00536765	2.92108e-10	-0.0279888	0.00664935	2.56805e-05	-0.0249201	0.00751062	0.000907916	-0.0326103	0.0059148	3.53729e-08	-0.0116462	0.00372664	0.00177772	0.000148168	0.00343385	0.965583	0.00877468	0.00840782	0.296666	-0.0128113	0.00516466	0.0131195	-0.00511893	0.00821214	0.533069	0.00517074	0.00828518	0.532571	-0.010168	0.00521881	0.0513785	-0.000109499	0.00358771	0.975652	-0.00476597
	rs12914369	15	75209432	A	G	0.292094	A	0.99927	A	-0.0368581	0.00838833	1.11765e-05	-0.0321254	0.00586793	4.39759e-08	-0.0252514	0.00725724	0.000502962	-0.0374965	0.00823601	5.31831e-06	-0.0340085	0.00647538	1.51058e-07	-0.0140447	0.00407221	0.000563029	-0.0011727	0.00375245	0.754649	0.00556921	0.00924903	0.547087	-0.0124444	0.00565064	0.0276467	-0.0045925	0.00900102	0.609902	0.00465859	0.00910981	0.609089	-0.00731982	0.00570813	0.199725	0.00148365	0.00392143	0.705176	-0.00869965
	rs750391905	15	75209557	GGTAGC	G	0.466041	GGTAGC	0.997934	GGTAGC	-0.0277145	0.00760449	0.000268469	-0.0355108	0.00534912	3.19098e-11	-0.0287386	0.00661921	1.4175e-05	-0.0289305	0.00747619	0.000109238	-0.0362377	0.00589515	7.95072e-10	-0.0143127	0.00371303	0.000115919	0.000475669	0.00342128	0.889425	0.0105073	0.00836745	0.209223	-0.0138023	0.00514632	0.00732044	-0.00494219	0.00816796	0.545138	0.00732947	0.00824315	0.373926	-0.0107154	0.00520133	0.0393893	-0.00179987	0.00357446	0.614588	-0.00478942
	rs10628234	15	75211142	C	CCA	0.291664	C	0.997741	C	-0.0372776	0.00839616	9.04187e-06	-0.0321921	0.0058743	4.26493e-08	-0.0253669	0.00726541	0.000480939	-0.0377999	0.00824359	4.55245e-06	-0.0343188	0.00648229	1.1999e-07	-0.0140951	0.00407663	0.000545331	-0.00132777	0.00375651	0.723744	0.00563073	0.00926168	0.54322	-0.0125192	0.00565619	0.0268753	-0.00425205	0.00900775	0.6369	0.00476234	0.00912205	0.601627	-0.00732033	0.00571504	0.200237	0.00133876	0.00392567	0.733083	-0.00871407
	rs1133323	15	75212225	C	T	0.465823	C	0.999481	C	-0.0280238	0.00759889	0.000226619	-0.0354953	0.00534447	3.12896e-11	-0.0289713	0.00661369	1.18722e-05	-0.0292342	0.0074708	9.13364e-05	-0.0363419	0.00589031	6.88758e-10	-0.0140051	0.00370979	0.00015997	0.000240776	0.00341829	0.943846	0.0108173	0.00836006	0.195703	-0.0136441	0.0051425	0.00797505	-0.00468797	0.00816231	0.56574	0.00759049	0.00823559	0.35671	-0.0105505	0.00519716	0.0423546	-0.00138994	0.00357132	0.697132	-0.00484485
	rs1133322	15	75212357	A	G	0.447765	A	0.99935	A	-0.0243235	0.00764099	0.00145792	-0.0337081	0.00536823	3.42455e-10	-0.0279845	0.00664939	2.57568e-05	-0.0250707	0.00751067	0.000844965	-0.032441	0.00591513	4.16757e-08	-0.0114197	0.00372678	0.00218281	0.00017002	0.00343398	0.960512	0.00892006	0.00840568	0.288613	-0.0127333	0.00516528	0.0136971	-0.00527294	0.00821301	0.520864	0.00526567	0.00828297	0.524963	-0.0101463	0.00521899	0.0518852	5.32164e-05	0.00358782	0.988166	-0.00474255
	rs12909335	15	75214789	T	G	0.465875	T	0.999194	T	-0.0280367	0.00760008	0.000225621	-0.0355521	0.0053453	2.93179e-11	-0.0289451	0.00661463	1.21251e-05	-0.0292137	0.00747211	9.26397e-05	-0.0364543	0.00589143	6.14957e-10	-0.014024	0.00371046	0.00015716	0.000224262	0.00341891	0.947701	0.0108857	0.00836134	0.192961	-0.01359	0.00514343	0.00823845	-0.00466725	0.00816323	0.567502	0.00767892	0.00823675	0.351204	-0.0105009	0.0051981	0.0433731	-0.00140169	0.00357197	0.694754	-0.00485904
	rs71140115	15	75216866	A	AAAT	0.441689	A	0.998624	A	-0.0238632	0.0076449	0.00180167	-0.0335218	0.00537009	4.3374e-10	-0.0281801	0.00665327	2.28556e-05	-0.0248144	0.00751528	0.000961756	-0.0321046	0.00591745	5.80712e-08	-0.0115585	0.00372837	0.00193461	5.90172e-05	0.00343544	0.986294	0.00870781	0.00841262	0.300639	-0.0129957	0.00516739	0.0119071	-0.00558236	0.00821669	0.496895	0.00525868	0.0082894	0.525835	-0.0103177	0.0052214	0.048155	0.000116004	0.00358937	0.974218	-0.00495305
	rs12904897	15	75217686	A	G	0.441772	A	0.998996	A	-0.0240228	0.00764379	0.00167549	-0.0336198	0.00536952	3.84293e-10	-0.028184	0.00665211	2.27221e-05	-0.024922	0.00751427	0.000912353	-0.0322035	0.00591664	5.26594e-08	-0.0114442	0.00372786	0.00214174	4.29228e-05	0.00343498	0.99003	0.00863416	0.00840976	0.30458	-0.0127708	0.00516724	0.0134571	-0.00561613	0.00821553	0.494235	0.00507949	0.00828597	0.539867	-0.0101064	0.00522076	0.052895	0.0001953	0.00358887	0.956602	-0.00488034
	15:75218840_GA_G	15	75218840	GA	G	0.436514	GA	0.981504	GA	-0.0225512	0.00772753	0.0035227	-0.0330758	0.00542163	1.06184e-09	-0.0270142	0.00671562	5.76734e-05	-0.0231648	0.00759408	0.00228783	-0.0309246	0.00597839	2.3153e-07	-0.0113699	0.00376316	0.00251675	0.000235627	0.00346756	0.945824	0.0094151	0.00850537	0.268323	-0.0132159	0.00521604	0.0112886	-0.00580721	0.00830025	0.484157	0.00601979	0.00837971	0.472532	-0.0103683	0.00527151	0.0492037	0.000152685	0.00362262	0.966381	-0.00494546
	rs11072513	15	75220968	C	T	0.466114	C	0.999244	C	-0.0281822	0.00759916	0.000208875	-0.0358811	0.00534472	1.91717e-11	-0.0292626	0.00661401	9.70125e-06	-0.0293442	0.00747128	8.60131e-05	-0.0366152	0.00589015	5.12669e-10	-0.0138864	0.00371011	0.000182021	4.82696e-05	0.00341863	0.988735	0.0109921	0.00835913	0.18853	-0.0134415	0.00514322	0.00896561	-0.00430875	0.00816198	0.59757	0.00791945	0.00823394	0.336157	-0.0103579	0.00519756	0.0462834	-0.00117941	0.00357162	0.741237	-0.00490302
	rs11854704	15	75221015	C	T	0.447794	C	0.998973	C	-0.0243246	0.00764231	0.00145997	-0.0341329	0.00536847	2.05706e-10	-0.0283036	0.00665054	2.08781e-05	-0.0251096	0.00751214	0.000831332	-0.0328286	0.00591573	2.88058e-08	-0.0113638	0.00372733	0.00229821	3.48936e-05	0.00343449	0.991894	0.0091007	0.00840565	0.278958	-0.0125224	0.00516613	0.0153551	-0.00486181	0.00821372	0.553914	0.00562095	0.00828175	0.497325	-0.00993465	0.00521956	0.0569991	0.000184815	0.00358835	0.958924	-0.00491111
	rs12912839	15	75221245	C	T	0.466665	C	1	C	-0.028915	0.00760044	0.000142506	-0.0362129	0.00534566	1.26082e-11	-0.0301534	0.00661444	5.16251e-06	-0.0302009	0.00747192	5.31642e-05	-0.0369487	0.00589118	3.59478e-10	-0.0134456	0.00371078	0.000290884	1.87088e-05	0.0034192	0.995634	0.0109055	0.00836051	0.192109	-0.0135095	0.0051434	0.00862653	-0.00378894	0.00816771	0.642729	0.00849451	0.00823567	0.30235	-0.010704	0.00519751	0.0394555	-0.00123878	0.00357216	0.728751	-0.0047631
	rs11072514	15	75221865	T	A	0.465992	T	0.999294	T	-0.0281826	0.00759936	0.000208913	-0.035908	0.00534505	1.85749e-11	-0.0292187	0.00661445	1.00174e-05	-0.0293874	0.00747145	8.40003e-05	-0.0366715	0.00589072	4.84233e-10	-0.0139299	0.00371035	0.000173874	0.000117855	0.00341882	0.9725	0.011221	0.00836002	0.179539	-0.0133295	0.0051433	0.00955419	-0.00427053	0.00816267	0.600855	0.00814208	0.00823486	0.322803	-0.0101908	0.00519781	0.049931	-0.00118503	0.00357186	0.740065	-0.00491004
	rs12148513	15	75222225	C	T	0.362831	T	0.980049	T	0.0433676	0.00788833	3.88637e-08	0.0503297	0.00551433	7.2297e-20	0.0418423	0.00683456	9.32218e-10	0.0431838	0.007752	2.56222e-08	0.0525668	0.00609688	6.76205e-18	0.0188519	0.00382845	8.48246e-07	-0.000454515	0.00352842	0.897504	-0.0146231	0.00862476	0.0899975	0.0138914	0.00530537	0.00883696	0.00931513	0.00845814	0.270767	-0.0131945	0.00850973	0.121031	0.00967182	0.00535633	0.0709724	0.00183892	0.00368617	0.617872	0.00220071
	rs7174968	15	75222415	A	G	0.290439	A	0.997146	A	-0.0365063	0.00839722	1.38298e-05	-0.0324219	0.00587311	3.39516e-08	-0.0253262	0.00726266	0.000488703	-0.0372688	0.00824444	6.19686e-06	-0.0341651	0.00648181	1.36271e-07	-0.0136661	0.00407596	0.000800023	-0.00163762	0.00375589	0.662828	0.00583137	0.00925617	0.528702	-0.0120073	0.00565588	0.0337589	-0.00382799	0.00900474	0.670762	0.005219	0.00911585	0.566975	-0.00701326	0.00571408	0.219689	0.00211886	0.00392488	0.5893	-0.00883529
	rs12903370	15	75222752	C	T	0.466085	C	0.998498	C	-0.0279124	0.00760273	0.000241765	-0.0357616	0.00534724	2.2827e-11	-0.029275	0.00661776	9.72984e-06	-0.0292376	0.00747477	9.19494e-05	-0.0364451	0.00589276	6.26609e-10	-0.0138693	0.0037118	0.000186638	3.44279e-05	0.00342013	0.991968	0.0113088	0.0083644	0.176385	-0.0135455	0.00514511	0.00847271	-0.00433977	0.0081662	0.595125	0.00844301	0.00823978	0.305532	-0.0103932	0.00519976	0.0456352	-0.00110643	0.00357326	0.756835	-0.00500574
	rs748411900	15	75222757	CA	C	0.328451	CA	0.886424	CA	-0.0353262	0.00863925	4.34549e-05	-0.032573	0.00605404	7.45814e-08	-0.0261724	0.00749444	0.000479539	-0.0383231	0.00848461	6.30585e-06	-0.0336976	0.00667221	4.42245e-07	-0.0117808	0.00420719	0.00510866	-0.0016295	0.00387695	0.674264	0.0088977	0.00951387	0.349677	-0.012209	0.00583062	0.0362685	-0.00274517	0.00929174	0.767659	0.00787836	0.00937181	0.400555	-0.00731444	0.00588598	0.213987	0.00146467	0.004051	0.717684	-0.00820081
	rs12904326	15	75223127	G	A	0.465995	G	0.99859	G	-0.0282056	0.00760179	0.000207396	-0.0359199	0.00534689	1.85847e-11	-0.0292041	0.00661674	1.01916e-05	-0.0293971	0.00747392	8.40054e-05	-0.0366981	0.00589271	4.7681e-10	-0.0139321	0.00371162	0.000174361	0.000104241	0.00341999	0.975684	0.0113025	0.00836301	0.176554	-0.0133741	0.00514514	0.00934156	-0.00428117	0.00816552	0.600076	0.00822453	0.00823784	0.318103	-0.0102052	0.00519965	0.049688	-0.00115218	0.00357309	0.747105	-0.00492832
	rs11072516	15	75224810	T	A	0.435858	A	0.990714	A	0.0294949	0.00762146	0.000109124	0.0365823	0.00534905	8.04246e-12	0.0314214	0.00662628	2.12456e-06	0.0293311	0.00749866	9.19513e-05	0.0368825	0.00590585	4.26775e-10	0.0149918	0.00371483	5.44803e-05	0.000993452	0.00342323	0.771657	-0.012031	0.00837581	0.150902	0.0149971	0.0051472	0.00357347	0.00651258	0.0081946	0.426772	-0.00892214	0.00825103	0.279558	0.0122329	0.00519724	0.0185888	0.00261512	0.00357615	0.464617	0.00400357
	rs8042694	15	75225415	G	A	0.290498	G	0.99536	G	-0.0365338	0.0084034	1.38253e-05	-0.0324424	0.00587727	3.40315e-08	-0.025251	0.00726802	0.00051284	-0.037305	0.00825077	6.16993e-06	-0.0342368	0.00648625	1.3085e-07	-0.0136455	0.00407915	0.000822515	-0.00161752	0.00375883	0.66696	0.00593948	0.00926289	0.521391	-0.0121084	0.00566019	0.0324212	-0.00387629	0.00901189	0.667104	0.0053183	0.00912253	0.559909	-0.0070589	0.0057183	0.217043	0.00215417	0.00392796	0.583405	-0.00881962
	15:75225749_CA_C	15	75225749	CA	C	0.448686	CA	0.995542	CA	-0.0241594	0.00765367	0.00159823	-0.0339614	0.00537658	2.69188e-10	-0.0285109	0.00666051	1.86856e-05	-0.0251796	0.00752371	0.000818918	-0.0326722	0.00592483	3.51499e-08	-0.0111938	0.00373283	0.00271155	-6.10756e-05	0.00343953	0.985833	0.00949478	0.00842013	0.259489	-0.0126063	0.00517402	0.0148341	-0.00482956	0.00822565	0.557119	0.00618765	0.00829686	0.455806	-0.00983349	0.00522767	0.0599698	0.000262931	0.00359361	0.941674	-0.00508662
	rs2044157	15	75225808	G	C	0.466361	G	0.996275	G	-0.0279285	0.00761064	0.000243388	-0.0360429	0.00535316	1.67544e-11	-0.0291331	0.00662489	1.09791e-05	-0.0291131	0.00748274	0.000100202	-0.0367649	0.00589885	4.62332e-10	-0.0140588	0.00371565	0.000154606	0.000123861	0.00342371	0.971141	0.0117082	0.00837361	0.16206	-0.0133634	0.00515097	0.00947907	-0.00412396	0.00817616	0.613994	0.00862987	0.00824834	0.295454	-0.0101245	0.00520548	0.051783	-0.00108757	0.00357699	0.761093	-0.00492677
	rs4886639	15	75227949	A	T	0.44262	A	0.982046	A	-0.0246467	0.00771199	0.00139577	-0.0342233	0.00541925	2.71648e-10	-0.0289988	0.00671475	1.57368e-05	-0.0256235	0.00758249	0.000727764	-0.0329445	0.00597012	3.44046e-08	-0.0110388	0.00376108	0.00333588	0.000124272	0.00346564	0.971395	0.00802125	0.00848839	0.344686	-0.0130624	0.00521436	0.0122442	-0.00490472	0.00829081	0.554134	0.00474675	0.0083644	0.570384	-0.0105002	0.00526788	0.0462372	0.000765819	0.00362085	0.832495	-0.00500639
	rs56124926	15	75227953	T	A	0.257726	A	0.90001	A	-0.0213116	0.00902414	0.018203	-0.0418661	0.00638114	5.38715e-11	-0.035204	0.00789913	8.34747e-06	-0.0237877	0.00887446	0.00735656	-0.0359961	0.00702379	2.98772e-07	-0.0141748	0.00443375	0.00138883	-0.000486329	0.00408665	0.905272	0.00503737	0.0100032	0.614563	-0.0097954	0.00613566	0.110388	0.00456261	0.00973449	0.639284	0.00145709	0.00986647	0.882596	-0.00869108	0.00620342	0.161214	-0.0022244	0.00427025	0.602434	-0.00375083
	rs4886640	15	75227969	T	A	0.468279	T	0.98226	T	-0.0265849	0.00765093	0.000512257	-0.0355062	0.00538226	4.23047e-11	-0.029462	0.00666008	9.73065e-06	-0.0283939	0.00752083	0.000160122	-0.0359769	0.00593062	1.31777e-09	-0.0143807	0.00373384	0.000117478	0.000273241	0.0034405	0.936699	0.0105394	0.00841658	0.210504	-0.014509	0.00517962	0.00509298	-0.00658503	0.00821233	0.42265	0.00785677	0.00828836	0.343175	-0.0108248	0.00523544	0.0386804	-0.00147931	0.00359455	0.680676	-0.00465157
	rs62029167	15	75228350	G	A	0.448277	G	0.995416	G	-0.0242029	0.00765473	0.00156977	-0.0338517	0.00537695	3.07915e-10	-0.0280569	0.00666121	2.53716e-05	-0.0249876	0.00752494	0.000899329	-0.032723	0.00592543	3.35831e-08	-0.0110451	0.00373351	0.00309317	7.31787e-05	0.00344014	0.983029	0.00992011	0.00842046	0.238771	-0.012698	0.00517499	0.0141406	-0.00479265	0.00822689	0.560195	0.00641095	0.00829687	0.439711	-0.00996537	0.00522849	0.0566576	0.000440121	0.00359426	0.902542	-0.00495536
	rs59945415	15	75228427	C	A	0.448099	C	0.994867	C	-0.0244543	0.0076554	0.00140307	-0.0342532	0.00537862	1.92282e-10	-0.0282701	0.00666235	2.20822e-05	-0.0251345	0.0075255	0.000839189	-0.0329013	0.00592672	2.84813e-08	-0.0113349	0.00373446	0.00240409	-4.92889e-05	0.00344108	0.988572	0.0098415	0.00842401	0.242711	-0.0126434	0.0051763	0.0145858	-0.00486129	0.00823014	0.554747	0.00637326	0.00830019	0.442587	-0.00987304	0.00522976	0.0590494	0.0004515	0.00359523	0.900062	-0.00497001
[truncated: 597 more rows]
[truncated: 14 more columns]

## Sheet: Table.S11
Table S11. Novel Loci Associated with Coffee and Tea Traits in UKB (details for Table 4)
[truncated: 22 more rows]
[truncated: 10 more columns]

[truncated: 1 more sheets: Table.S12]
